# Supplementary material for: Tetra­chlorido[(diphenyl­phosphino)diphenyl­phosphine oxide-κO]zirconium(IV) benzene monosolvate
Source: Acta Crystallogr Sect E Struct Rep Online. 2009 Aug 22;65(Pt 9):m1129. doi: 10.1107/S1600536809031882 (PMC2969906; doi:10.1107/S1600536809031882)
Supplement: Supplementary file 1 [file e-65-m1129-sup1.cif]

##############################################################################
###                                                                        ###
###        Electronic paper (Acta Crystallographica Section E)             ###
###                                                                        ###
##############################################################################
#                                                                            #
# This CIF contains the data in a paper accepted for publication in Acta     #
# Crystallographica Section E. It conforms to the requirements of Notes      #
# for Authors for Section E, and has been peer reviewed under the auspices   #
# of the IUCr Commission on Journals.                                        #
#                                                                            #
# Full details of the Crystallographic Information File format               #
# are given in the paper "The Crystallographic Information File (CIF):       #
# a New Standard Archive File for Crystallography" by S. R. Hall, F. H.      #
# Allen and I. D. Brown [Acta Cryst. (1991), A47, 655-685].                  #
#                                                                            #
# The current version of the core CIF dictionary is obtainable from          #
# ftp://ftp.iucr.org/pub/cif_core.dic. The current version number is 2.4.    #
#                                                                            #
# Software is freely available for graphical display of the structure(s) in  #
# this CIF.  For information consult the CIF home page http://www.iucr.org/  #
# cif/home.html                                                              #
#                                                                            #
# This file may be used for bona fide research purposes within the           #
# scientific community so long as proper attribution is given to the journal # 
# article from which it was obtained.                                        #
#                                                                            #
##############################################################################
                                             
data_global
_audit_creation_method     CrystalStructure
_journal_date_recd_electronic     2009-08-10
_journal_date_accepted     2009-08-12
_journal_name_full     'Acta Crystallographica, Section E'
_journal_year     2009
_journal_volume     65
_journal_issue      9
_journal_page_first     m1129
_journal_page_last     m1129
_journal_paper_category     QM
_journal_coeditor_code     NG2624
_publ_contact_author_name     'Takahiko Ogawa'
_publ_contact_author_address
;
Department of Applied Chemistry, Nagoya Institute of Technology, Showa-ku,
Nagoya 466-8555, Japan
;
_publ_contact_author_email     'masuda.hideki@nitech.ac.jp'
_publ_contact_author_fax     '+81-52-735-5209'
_publ_contact_author_phone     '+81-52-735-5228'
_publ_section_title
;
Tetrachlorido[(diphenylphosphino)diphenylphosphine
oxide-\k<i>O</i>]zirconium(IV) benzene monosolvate
;
loop_
    _publ_author_name
    _publ_author_address
    'Ogawa, Takahiko'
;
Department of Applied Chemistry, Nagoya Institute of Technology, Showa-ku,
Nagoya 466-8555, Japan
;
    'Kajita, Yuji'
;
Department of Applied Chemistry, Nagoya Institute of Technology, Showa-ku,
Nagoya 466-8555, Japan
;
    'Masuda, Hideki'
;
Department of Applied Chemistry, Nagoya Institute of Technology, Showa-ku,
Nagoya 466-8555, Japan
;
data_I
_chemical_name_systematic
;
Tetrachlorido[(diphenylphosphino)diphenylphosphine
oxide-\k<i>O</i>]zirconium(IV) benzene monosolvate
;
_chemical_formula_moiety     'C48 H40 Cl4 O2 P4 Zr, C6 H6'
_chemical_formula_sum     'C54 H46 Cl4 O2 P4 Zr'
_chemical_formula_iupac     '[Zr Cl4 (C24 H20 O P2)2], C6 H6'
_chemical_formula_weight     1083.81
_chemical_melting_point     ?
_symmetry_cell_setting     triclinic
_symmetry_space_group_name_H-M     'P -1'
_symmetry_space_group_name_Hall     '-P 1'
loop_
    _symmetry_equiv_pos_site_id
    _symmetry_equiv_pos_as_xyz
    1 '+X,+Y,+Z'
    2 '-X,-Y,-Z'
_cell_length_a     9.6073(3)
_cell_length_b     10.1521(4)
_cell_length_c     14.0204(10)
_cell_angle_alpha     79.027(13)
_cell_angle_beta     87.269(13)
_cell_angle_gamma     73.096(11)
_cell_volume     1284.42(11)
_cell_formula_units_Z     1
_cell_measurement_reflns_used     3589
_cell_measurement_theta_min     3.2
_cell_measurement_theta_max     27.5
_cell_measurement_temperature     173.1
_exptl_crystal_description     'chip'
_exptl_crystal_colour     'colorless'
_exptl_crystal_size_max     0.30
_exptl_crystal_size_mid     0.15
_exptl_crystal_size_min     0.13
_exptl_crystal_density_diffrn     1.401
_exptl_crystal_density_meas     ?
_exptl_crystal_density_method     'not measured'
_exptl_crystal_F_000     554.00
_exptl_absorpt_coefficient_mu     0.586
_exptl_absorpt_correction_type     Multi-scan
_exptl_absorpt_process_details     '(Jacobson, 1998)'
_exptl_absorpt_correction_T_min     0.900
_exptl_absorpt_correction_T_max     0.927
_diffrn_ambient_temperature     173
_diffrn_radiation_type     'Mo K\a'
_diffrn_radiation_wavelength     0.71070
_diffrn_measurement_device_type     'Rigaku Mercury'
_diffrn_measurement_method     '\w scans'
_diffrn_detector_area_resol_mean     7.31
_diffrn_reflns_number     10324
_diffrn_reflns_av_R_equivalents     0.031
_diffrn_reflns_theta_max     27.54
_diffrn_reflns_theta_full     27.54
_diffrn_measured_fraction_theta_max     0.953
_diffrn_measured_fraction_theta_full     0.953
_diffrn_reflns_limit_h_min     -12
_diffrn_reflns_limit_h_max     12
_diffrn_reflns_limit_k_min     -11
_diffrn_reflns_limit_k_max     13
_diffrn_reflns_limit_l_min     -13
_diffrn_reflns_limit_l_max     18
_refine_special_details
;
Refinement was performed using all reflections. The weighted <i>R</i>-factor
(<i>wR</i>) and goodness of fit (<i>S</i>) are based on <i>F</i>^2^.
<i>R</i>-factor (gt) are based on <i>F</i>. The threshold expression of
<i>F</i>^2^ > 2.0 \s(<i>F</i>^2^) is used only for calculating <i>R</i>-factor
(gt).
;
_reflns_number_total     5669
_reflns_number_gt     4497
_reflns_threshold_expression     F^2^>2\s(F^2^)
_refine_ls_structure_factor_coef     Fsqd
_refine_ls_R_factor_gt     0.0451
_refine_ls_wR_factor_ref     0.1508
_refine_ls_goodness_of_fit_ref     1.016
_refine_ls_number_reflns     5669
_refine_ls_number_parameters     296
_refine_ls_number_restraints     0
_refine_ls_hydrogen_treatment     constr
_refine_ls_weighting_scheme     calc
_refine_ls_weighting_details
                       'w = 1/[\s^2^(Fo^2^)+(0.1P)^2^] where P=(Fo^2^+2Fc^2^)/3'
_refine_ls_shift/su_max     0.0000
_refine_diff_density_max     1.04
_refine_diff_density_min     -0.81
_refine_ls_extinction_method     none
_refine_ls_extinction_coef     ?
loop_
    _atom_type_symbol
    _atom_type_description
    _atom_type_scat_dispersion_real
    _atom_type_scat_dispersion_imag
    _atom_type_scat_source
    'C' 'C' 0.003 0.002
;
International Tables for Crystallography
(1992, Vol. C, Tables 4.2.6.8 and 6.1.1.4)
;
    'H' 'H' 0.000 0.000
;
International Tables for Crystallography
(1992, Vol. C, Table 6.1.1.4)
;
    'Cl' 'Cl' 0.148 0.159
;
International Tables for Crystallography
(1992, Vol. C, Tables 4.2.6.8 and 6.1.1.4)
;
    'O' 'O' 0.011 0.006
;
International Tables for Crystallography
(1992, Vol. C, Tables 4.2.6.8 and 6.1.1.4)
;
    'P' 'P' 0.102 0.094
;
International Tables for Crystallography
(1992, Vol. C, Tables 4.2.6.8 and 6.1.1.4)
;
    'Zr' 'Zr' -2.967 0.560
;
International Tables for Crystallography
(1992, Vol. C, Tables 4.2.6.8 and 6.1.1.4)
;
_computing_data_collection     'CrystalClear (Rigaku, 2007)'
_computing_cell_refinement     'CrystalClear (Rigaku, 2007)'
_computing_data_reduction     'CrystalStructure (Rigaku, 2007)'
_computing_structure_solution     'SIR92 (Altomare <i>et al.</i>,  1994)'
_computing_structure_refinement     'SHELXL97 (Sheldrick, 2008)'
_computing_molecular_graphics     'ORTEP-3 (Farrugia, 1997)'
_computing_publication_material     'CrystalStructure (Rigaku, 2007)'
loop_
    _atom_site_type_symbol
    _atom_site_label
    _atom_site_fract_x
    _atom_site_fract_y
    _atom_site_fract_z
    _atom_site_U_iso_or_equiv
    _atom_site_adp_type
    _atom_site_calc_flag
    _atom_site_refinement_flags
    _atom_site_occupancy
    _atom_site_disorder_assembly
    _atom_site_disorder_group
    Zr Zr1 1 0 1 0.01849(13) Uani d S 1.00 . .
    Cl Cl1 1.14353(9) 0.14927(8) 1.03401(6) 0.0305(2) Uani d . 1.00 . .
    Cl Cl2 0.79704(8) 0.12426(8) 1.09344(6) 0.02711(18) Uani d . 1.00 . .
    P P1 0.79655(8) 0.24267(8) 0.80566(5) 0.01964(17) Uani d . 1.00 . .
    P P2 0.87015(9) 0.33171(9) 0.66302(6) 0.0249(2) Uani d . 1.00 . .
    O O1 0.9163(2) 0.1442(2) 0.87498(15) 0.0212(4) Uani d . 1.00 . .
    C C1 0.6603(3) 0.1623(3) 0.7861(2) 0.0239(6) Uani d . 1.00 . .
    C C2 0.6455(4) 0.1237(4) 0.6987(2) 0.0404(9) Uani d . 1.00 . .
    C C3 0.5388(4) 0.0607(5) 0.6859(3) 0.0509(11) Uani d . 1.00 . .
    C C4 0.4473(4) 0.0343(4) 0.7626(2) 0.0377(8) Uani d . 1.00 . .
    C C5 0.4620(3) 0.0716(3) 0.8512(2) 0.0346(7) Uani d . 1.00 . .
    C C6 0.5688(3) 0.1353(3) 0.8631(2) 0.0301(7) Uani d . 1.00 . .
    C C7 0.7107(3) 0.3971(3) 0.8540(2) 0.0245(6) Uani d . 1.00 . .
    C C8 0.5776(3) 0.4851(3) 0.8158(2) 0.0339(7) Uani d . 1.00 . .
    C C9 0.5195(4) 0.6137(4) 0.8442(3) 0.0471(10) Uani d . 1.00 . .
    C C10 0.5940(4) 0.6522(4) 0.9110(3) 0.0482(10) Uani d . 1.00 . .
    C C11 0.7256(4) 0.5653(3) 0.9496(2) 0.0401(9) Uani d . 1.00 . .
    C C12 0.7856(3) 0.4366(3) 0.9215(2) 0.0288(7) Uani d . 1.00 . .
    C C13 0.9801(3) 0.4239(3) 0.7122(2) 0.0284(7) Uani d . 1.00 . .
    C C14 0.9168(4) 0.5667(3) 0.7125(2) 0.0375(8) Uani d . 1.00 . .
    C C15 0.9878(5) 0.6405(4) 0.7568(3) 0.0476(10) Uani d . 1.00 . .
    C C16 1.1218(5) 0.5752(4) 0.7984(3) 0.0513(11) Uani d . 1.00 . .
    C C17 1.1876(4) 0.4354(4) 0.7969(3) 0.0484(10) Uani d . 1.00 . .
    C C18 1.1170(4) 0.3584(4) 0.7553(2) 0.0358(8) Uani d . 1.00 . .
    C C19 1.0058(3) 0.1844(3) 0.6233(2) 0.0276(6) Uani d . 1.00 . .
    C C20 1.0628(5) 0.2151(4) 0.5313(3) 0.0552(12) Uani d . 1.00 . .
    C C21 1.1635(5) 0.1132(5) 0.4917(3) 0.0686(15) Uani d . 1.00 . .
    C C22 1.2062(4) -0.0226(4) 0.5424(2) 0.0423(9) Uani d . 1.00 . .
    C C23 1.1486(4) -0.0549(4) 0.6320(2) 0.0410(9) Uani d . 1.00 . .
    C C24 1.0484(4) 0.0476(3) 0.6725(2) 0.0358(8) Uani d . 1.00 . .
    C C25 0.4088(12) 0.5582(15) 0.5682(6) 0.165(7) Uani d . 1.00 . .
    C C26 0.5127(14) 0.6167(11) 0.5268(8) 0.167(5) Uani d . 1.00 . .
    C C27 0.6047(12) 0.5579(14) 0.4560(7) 0.171(6) Uani d . 1.00 . .
    H H1 0.7090 0.1403 0.6467 0.049 Uiso c R 1.00 . .
    H H2 0.5285 0.0358 0.6252 0.061 Uiso c R 1.00 . .
    H H3 0.3746 -0.0093 0.7543 0.045 Uiso c R 1.00 . .
    H H4 0.3994 0.0537 0.9034 0.041 Uiso c R 1.00 . .
    H H5 0.5794 0.1603 0.9237 0.036 Uiso c R 1.00 . .
    H H6 0.5267 0.4573 0.7704 0.041 Uiso c R 1.00 . .
    H H7 0.4292 0.6746 0.8179 0.056 Uiso c R 1.00 . .
    H H8 0.5540 0.7399 0.9307 0.058 Uiso c R 1.00 . .
    H H9 0.7753 0.5936 0.9954 0.048 Uiso c R 1.00 . .
    H H10 0.8763 0.3765 0.9477 0.035 Uiso c R 1.00 . .
    H H11 0.8247 0.6134 0.6823 0.045 Uiso c R 1.00 . .
    H H12 0.9430 0.7368 0.7582 0.057 Uiso c R 1.00 . .
    H H13 1.1700 0.6262 0.8285 0.061 Uiso c R 1.00 . .
    H H14 1.2819 0.3914 0.8245 0.058 Uiso c R 1.00 . .
    H H15 1.1616 0.2615 0.7562 0.043 Uiso c R 1.00 . .
    H H16 1.0318 0.3079 0.4953 0.066 Uiso c R 1.00 . .
    H H17 1.2033 0.1364 0.4296 0.082 Uiso c R 1.00 . .
    H H18 1.2752 -0.0933 0.5153 0.051 Uiso c R 1.00 . .
    H H19 1.1776 -0.1486 0.6668 0.049 Uiso c R 1.00 . .
    H H20 1.0088 0.0235 0.7345 0.043 Uiso c R 1.00 . .
    H H21 0.3452 0.6006 0.6148 0.199 Uiso c R 1.00 . .
    H H22 0.5231 0.6982 0.5461 0.200 Uiso c R 1.00 . .
    H H23 0.6756 0.6003 0.4258 0.205 Uiso c R 1.00 . .
loop_
    _atom_site_aniso_label
    _atom_site_aniso_U_11
    _atom_site_aniso_U_22
    _atom_site_aniso_U_33
    _atom_site_aniso_U_12
    _atom_site_aniso_U_13
    _atom_site_aniso_U_23
    Zr1 0.0175(2) 0.0156(2) 0.0215(2) -0.00302(15) 0.00179(15) -0.00429(15)
    Cl1 0.0292(4) 0.0249(3) 0.0416(4) -0.0116(3) -0.0023(3) -0.0096(3)
    Cl2 0.0237(3) 0.0243(3) 0.0309(4) -0.0023(3) 0.0078(3) -0.0082(3)
    P1 0.0202(3) 0.0174(3) 0.0200(3) -0.0032(2) 0.0018(2) -0.0041(2)
    P2 0.0277(4) 0.0234(4) 0.0211(3) -0.0051(3) 0.0007(3) -0.0013(3)
    O1 0.0228(10) 0.0185(9) 0.0204(10) -0.0038(8) -0.0003(8) -0.0020(8)
    C1 0.0240(14) 0.0194(14) 0.0268(15) -0.0042(12) 0.0027(12) -0.0045(12)
    C2 0.043(2) 0.063(2) 0.0286(17) -0.032(2) 0.0102(15) -0.0183(17)
    C3 0.057(2) 0.075(3) 0.042(2) -0.042(2) 0.0090(19) -0.029(2)
    C4 0.0338(18) 0.044(2) 0.042(2) -0.0189(17) -0.0023(15) -0.0118(17)
    C5 0.0272(16) 0.0403(19) 0.0376(19) -0.0138(15) 0.0068(14) -0.0054(15)
    C6 0.0313(17) 0.0321(17) 0.0274(16) -0.0106(14) 0.0035(13) -0.0057(13)
    C7 0.0252(15) 0.0184(14) 0.0291(15) -0.0046(12) 0.0053(12) -0.0064(12)
    C8 0.0274(16) 0.0271(16) 0.045(2) -0.0015(14) -0.0034(15) -0.0106(15)
    C9 0.036(2) 0.033(2) 0.063(2) 0.0057(16) 0.0071(19) -0.0124(19)
    C10 0.060(2) 0.0254(18) 0.055(2) -0.0007(18) 0.014(2) -0.0178(17)
    C11 0.063(2) 0.0270(17) 0.0353(19) -0.0181(18) 0.0053(17) -0.0107(15)
    C12 0.0389(18) 0.0210(15) 0.0262(15) -0.0097(14) 0.0031(13) -0.0026(12)
    C13 0.0317(16) 0.0284(16) 0.0237(15) -0.0091(14) 0.0075(13) -0.0025(12)
    C14 0.049(2) 0.0249(17) 0.0371(19) -0.0130(16) 0.0107(16) 0.0007(14)
    C15 0.072(3) 0.0304(19) 0.047(2) -0.026(2) 0.019(2) -0.0107(17)
    C16 0.070(3) 0.053(2) 0.049(2) -0.041(2) 0.012(2) -0.019(2)
    C17 0.046(2) 0.060(2) 0.049(2) -0.028(2) -0.0003(19) -0.015(2)
    C18 0.0355(18) 0.0371(19) 0.0354(18) -0.0113(16) 0.0031(15) -0.0074(15)
    C19 0.0296(16) 0.0298(16) 0.0247(15) -0.0089(13) 0.0026(12) -0.0080(13)
    C20 0.077(3) 0.036(2) 0.045(2) -0.008(2) 0.030(2) -0.0062(18)
    C21 0.085(3) 0.056(2) 0.046(2) 0.003(2) 0.039(2) -0.009(2)
    C22 0.050(2) 0.041(2) 0.0311(18) -0.0035(18) 0.0114(16) -0.0136(16)
    C23 0.051(2) 0.0328(18) 0.0328(18) -0.0020(17) 0.0065(17) -0.0076(15)
    C24 0.047(2) 0.0298(17) 0.0247(16) -0.0032(15) 0.0104(15) -0.0053(13)
    C25 0.142(9) 0.180(11) 0.057(4) 0.105(9) 0.007(4) 0.026(6)
    C26 0.168(10) 0.152(9) 0.091(6) 0.074(8) -0.027(6) 0.014(6)
    C27 0.146(8) 0.169(10) 0.084(6) 0.082(8) 0.016(5) 0.048(6)
_geom_special_details
;
All e.s.d.'s (except the e.s.d. in the dihedral angle between two l.s. planes)
are estimated using the full covariance matrix.
The cell e.s.d.'s are taken into account individually in the estimation of
e.s.d.'s in distances, angles and torsion angles; correlations between e.s.d.'s
in cell parameters are only used when they are defined by crystal symmetry. An
approximate (isotropic) treatment of cell e.s.d.'s is used for estimating
e.s.d.'s involving l.s. planes.
;
loop_
    _geom_bond_atom_site_label_1
    _geom_bond_atom_site_label_2
    _geom_bond_site_symmetry_1
    _geom_bond_site_symmetry_2
    _geom_bond_distance
    _geom_bond_publ_flag
    Zr1 Cl1 . . 2.4450(9) yes
    Zr1 Cl1 . 2_757 2.4450(9) no
    Zr1 Cl2 . . 2.4627(7) yes
    Zr1 Cl2 . 2_757 2.4627(7) no
    Zr1 O1 . . 2.0820(18) yes
    Zr1 O1 . 2_757 2.0820(18) no
    P1 P2 . . 2.2057(10) no
    P1 O1 . . 1.5281(19) no
    P1 C1 . . 1.787(3) no
    P1 C7) . . 1.788(3) no
    P2 C13 . . 1.833(4) no
    P2 C19 . . 1.833(3) no
    C1 C2 . . 1.382(5) no
    C1 C6 . . 1.397(4) no
    C2 C3 . . 1.391(7) no
    C3 C4 . . 1.392(6) no
    C4 C5 . . 1.390(6) no
    C5 C6 . . 1.394(6) no
    C7 C8 . . 1.393(4) no
    C7 C12 . . 1.397(5) no
    C8 C9 . . 1.387(5) no
    C9 C10 . . 1.382(7) no
    C10 C11 . . 1.379(5) no
    C11 C12 . . 1.389(5) no
    C13 C14 . . 1.400(4) no
    C13 C18 . . 1.397(4) no
    C14 C15 . . 1.388(7) no
    C15 C16 . . 1.366(6) no
    C16 C17 . . 1.379(6) no
    C17 C18 . . 1.390(7) no
    C19 C20 . . 1.392(5) no
    C19 C24 . . 1.380(4) no
    C20 C21 . . 1.379(6) no
    C21 C22 . . 1.377(5) no
    C22 C23 . . 1.369(5) no
    C23 C24 . . 1.386(5) no
    C25 C26 . . 1.358(19) no
    C25 C27 . 2_666 1.33(2) no
    C26 C27 . . 1.399(16) no
    C2 H1 . . 0.950 no
    C3 H2 . . 0.950 no
    C4 H3 . . 0.950 no
    C5 H4 . . 0.950 no
    C6 H5 . . 0.950 no
    C8 H6 . . 0.950 no
    C9 H7 . . 0.950 no
    C10 H8 . . 0.950 no
    C11 H9 . . 0.950 no
    C12 H10 . . 0.950 no
    C14 H11 . . 0.950 no
    C15 H12 . . 0.950 no
    C16 H13 . . 0.950 no
    C17 H14 . . 0.950 no
    C18 H15 . . 0.950 no
    C20 H16 . . 0.950 no
    C21 H17 . . 0.950 no
    C22 H18 . . 0.950 no
    C23 H19 . . 0.950 no
    C24 H20 . . 0.950 no
    C25 H21 . . 0.950 no
    C26 H22 . . 0.950 no
    C27 H23 . . 0.950 no
loop_
    _geom_contact_atom_site_label_1
    _geom_contact_atom_site_label_2
    _geom_contact_distance
    _geom_contact_site_symmetry_1
    _geom_contact_site_symmetry_2
    _geom_contact_publ_flag
    Cl(1) C(11) 3.525(4) . 2_767 ?
    Cl(2) C(4) 3.562(4) . 2_657 ?
    Cl(2) C(5) 3.585(4) . 2_657 ?
    C(4) Cl(2) 3.562(4) . 2_657 ?
    C(5) Cl(2) 3.585(4) . 2_657 ?
    C(11) Cl(1) 3.525(4) . 2_767 ?
    Cl(1) H(4) 3.032 . 1_655 ?
    Cl(1) H(8) 3.494 . 2_767 ?
    Cl(1) H(9) 2.887 . 2_767 ?
    Cl(1) H(12) 3.318 . 2_767 ?
    Cl(2) H(3) 2.911 . 2_657 ?
    Cl(2) H(4) 2.961 . 2_657 ?
    Cl(2) H(7) 2.927 . 2_667 ?
    Cl(2) H(8) 3.258 . 2_667 ?
    Cl(2) H(13) 3.045 . 2_767 ?
    C(2) H(17) 3.413 . 2_756 ?
    C(2) H(18) 3.110 . 2_756 ?
    C(3) H(17) 3.277 . 2_756 ?
    C(3) H(18) 3.282 . 2_756 ?
    C(3) H(23) 3.560 . 2_666 ?
    C(4) H(8) 3.362 . 1_545 ?
    C(4) H(15) 3.020 . 1_455 ?
    C(5) H(8) 3.208 . 1_545 ?
    C(5) H(14) 3.164 . 1_455 ?
    C(5) H(15) 3.157 . 1_455 ?
    C(6) H(4) 3.442 . 2_657 ?
    C(6) H(8) 3.398 . 2_667 ?
    C(6) H(14) 3.176 . 1_455 ?
    C(8) H(14) 3.237 . 1_455 ?
    C(8) H(21) 3.481 . . ?
    C(9) H(13) 3.339 . 1_455 ?
    C(10) H(5) 3.352 . 2_667 ?
    C(11) H(13) 3.366 . 2_767 ?
    C(11) H(14) 3.275 . 2_767 ?
    C(12) H(13) 3.465 . 2_767 ?
    C(13) H(16) 3.566 . 2_766 ?
    C(14) H(16) 3.027 . 2_766 ?
    C(14) H(17) 3.209 . 2_766 ?
    C(15) H(16) 3.479 . 2_766 ?
    C(15) H(17) 3.335 . 2_766 ?
    C(15) H(19) 3.244 . 1_565 ?
    C(16) H(7) 3.426 . 1_655 ?
    C(16) H(9) 3.110 . 2_767 ?
    C(16) H(19) 3.220 . 1_565 ?
    C(16) H(21) 3.293 . 1_655 ?
    C(17) H(6) 3.327 . 1_655 ?
    C(17) H(9) 2.899 . 2_767 ?
    C(17) H(21) 3.332 . 1_655 ?
    C(17) H(23) 3.371 . 2_766 ?
    C(18) H(23) 3.192 . 2_766 ?
    C(20) H(11) 3.460 . 2_766 ?
    C(21) H(1) 3.425 . 2_756 ?
    C(21) H(2) 3.408 . 2_756 ?
    C(21) H(11) 3.354 . 2_766 ?
    C(22) H(1) 3.091 . 2_756 ?
    C(22) H(2) 3.600 . 1_655 ?
    C(22) H(2) 3.375 . 2_756 ?
    C(22) H(3) 3.494 . 1_655 ?
    C(22) H(22) 3.500 . 1_645 ?
    C(23) H(3) 3.020 . 1_655 ?
    C(23) H(12) 3.490 . 1_545 ?
    C(23) H(21) 3.506 . 1_645 ?
    C(24) H(3) 3.242 . 1_655 ?
    C(24) H(12) 3.568 . 1_545 ?
    C(25) H(6) 2.983 . . ?
    C(25) H(18) 3.342 . 1_465 ?
    C(26) H(1) 3.419 . 2_666 ?
    C(26) H(6) 3.481 . . ?
    C(26) H(18) 3.138 . 1_465 ?
    C(27) H(6) 3.518 . 2_666 ?
    H(1) C(21) 3.425 . 2_756 ?
    H(1) C(22) 3.091 . 2_756 ?
    H(1) C(26) 3.419 . 2_666 ?
    H(1) H(17) 3.071 . 2_756 ?
    H(1) H(18) 2.397 . 2_756 ?
    H(1) H(22) 3.424 . 2_666 ?
    H(2) C(21) 3.408 . 2_756 ?
    H(2) C(22) 3.600 . 1_455 ?
    H(2) C(22) 3.375 . 2_756 ?
    H(2) H(17) 2.827 . 2_756 ?
    H(2) H(18) 2.762 . 2_756 ?
    H(2) H(22) 3.190 . 2_666 ?
    H(2) H(23) 3.595 . 2_666 ?
    H(3) Cl(2) 2.911 . 2_657 ?
    H(3) C(22) 3.494 . 1_455 ?
    H(3) C(23) 3.020 . 1_455 ?
    H(3) C(24) 3.242 . 1_455 ?
    H(3) H(7) 3.057 . 1_545 ?
    H(3) H(8) 3.321 . 1_545 ?
    H(3) H(15) 2.914 . 1_455 ?
    H(3) H(19) 3.088 . 1_455 ?
    H(3) H(20) 3.452 . 1_455 ?
    H(4) Cl(1) 3.032 . 1_455 ?
    H(4) Cl(2) 2.961 . 2_657 ?
    H(4) C(6) 3.442 . 2_657 ?
    H(4) H(4) 3.226 . 2_657 ?
    H(4) H(5) 2.901 . 2_657 ?
    H(4) H(8) 3.055 . 1_545 ?
    H(4) H(8) 3.535 . 2_667 ?
    H(4) H(14) 3.268 . 1_455 ?
    H(4) H(15) 3.149 . 1_455 ?
    H(5) C(10) 3.352 . 2_667 ?
    H(5) H(4) 2.901 . 2_657 ?
    H(5) H(8) 2.572 . 2_667 ?
    H(5) H(14) 3.293 . 1_455 ?
    H(6) C(17) 3.327 . 1_455 ?
    H(6) C(25) 2.983 . . ?
    H(6) C(26) 3.481 . . ?
    H(6) C(27) 3.518 . 2_666 ?
    H(6) H(13) 3.492 . 1_455 ?
    H(6) H(14) 2.665 . 1_455 ?
    H(6) H(21) 2.756 . . ?
    H(6) H(22) 3.593 . . ?
    H(7) Cl(2) 2.927 . 2_667 ?
    H(7) C(16) 3.426 . 1_455 ?
    H(7) H(3) 3.057 . 1_565 ?
    H(7) H(13) 2.668 . 1_455 ?
    H(7) H(14) 3.540 . 1_455 ?
    H(7) H(19) 3.174 . 1_465 ?
    H(7) H(21) 3.273 . . ?
    H(8) Cl(1) 3.494 . 2_767 ?
    H(8) Cl(2) 3.258 . 2_667 ?
    H(8) C(4) 3.362 . 1_565 ?
    H(8) C(5) 3.208 . 1_565 ?
    H(8) C(6) 3.398 . 2_667 ?
    H(8) H(3) 3.321 . 1_565 ?
    H(8) H(4) 3.055 . 1_565 ?
    H(8) H(4) 3.535 . 2_667 ?
    H(8) H(5) 2.572 . 2_667 ?
    H(9) Cl(1) 2.887 . 2_767 ?
    H(9) C(16) 3.110 . 2_767 ?
    H(9) C(17) 2.899 . 2_767 ?
    H(9) H(10) 3.588 . 2_767 ?
    H(9) H(13) 2.949 . 2_767 ?
    H(9) H(14) 2.582 . 2_767 ?
    H(10) H(9) 3.588 . 2_767 ?
    H(10) H(13) 3.143 . 2_767 ?
    H(11) C(20) 3.460 . 2_766 ?
    H(11) C(21) 3.354 . 2_766 ?
    H(11) H(16) 2.879 . 2_766 ?
    H(11) H(17) 2.667 . 2_766 ?
    H(11) H(22) 3.352 . . ?
    H(12) Cl(1) 3.318 . 2_767 ?
    H(12) C(23) 3.490 . 1_565 ?
    H(12) C(24) 3.568 . 1_565 ?
    H(12) H(17) 2.930 . 2_766 ?
    H(12) H(19) 2.960 . 1_565 ?
    H(12) H(20) 3.109 . 1_565 ?
    H(13) Cl(2) 3.045 . 2_767 ?
    H(13) C(9) 3.339 . 1_655 ?
    H(13) C(11) 3.366 . 2_767 ?
    H(13) C(12) 3.465 . 2_767 ?
    H(13) H(6) 3.492 . 1_655 ?
    H(13) H(7) 2.668 . 1_655 ?
    H(13) H(9) 2.949 . 2_767 ?
    H(13) H(10) 3.143 . 2_767 ?
    H(13) H(19) 2.912 . 1_565 ?
    H(13) H(21) 3.382 . 1_655 ?
    H(14) C(5) 3.164 . 1_655 ?
    H(14) C(6) 3.176 . 1_655 ?
    H(14) C(8) 3.237 . 1_655 ?
    H(14) C(11) 3.275 . 2_767 ?
    H(14) H(4) 3.268 . 1_655 ?
    H(14) H(5) 3.293 . 1_655 ?
    H(14) H(6) 2.665 . 1_655 ?
    H(14) H(7) 3.540 . 1_655 ?
    H(14) H(9) 2.582 . 2_767 ?
    H(14) H(21) 3.424 . 1_655 ?
    H(14) H(23) 3.500 . 2_766 ?
    H(15) C(4) 3.020 . 1_655 ?
    H(15) C(5) 3.157 . 1_655 ?
    H(15) H(3) 2.914 . 1_655 ?
    H(15) H(4) 3.149 . 1_655 ?
    H(15) H(23) 3.233 . 2_766 ?
    H(16) C(13) 3.566 . 2_766 ?
    H(16) C(14) 3.027 . 2_766 ?
    H(16) C(15) 3.479 . 2_766 ?
    H(16) H(11) 2.879 . 2_766 ?
    H(16) H(23) 3.494 . 2_766 ?
    H(17) C(2) 3.413 . 2_756 ?
    H(17) C(3) 3.277 . 2_756 ?
    H(17) C(14) 3.209 . 2_766 ?
    H(17) C(15) 3.335 . 2_766 ?
    H(17) H(1) 3.071 . 2_756 ?
    H(17) H(2) 2.827 . 2_756 ?
    H(17) H(11) 2.667 . 2_766 ?
    H(17) H(12) 2.930 . 2_766 ?
    H(17) H(22) 3.566 . 2_766 ?
    H(18) C(2) 3.110 . 2_756 ?
    H(18) C(3) 3.282 . 2_756 ?
    H(18) C(25) 3.342 . 1_645 ?
    H(18) C(26) 3.138 . 1_645 ?
    H(18) H(1) 2.397 . 2_756 ?
    H(18) H(2) 2.762 . 2_756 ?
    H(18) H(21) 3.046 . 1_645 ?
    H(18) H(22) 2.675 . 1_645 ?
    H(19) C(15) 3.244 . 1_545 ?
    H(19) C(16) 3.220 . 1_545 ?
    H(19) H(3) 3.088 . 1_655 ?
    H(19) H(7) 3.174 . 1_645 ?
    H(19) H(12) 2.960 . 1_545 ?
    H(19) H(13) 2.912 . 1_545 ?
    H(19) H(21) 2.796 . 1_645 ?
    H(20) H(3) 3.452 . 1_655 ?
    H(20) H(12) 3.109 . 1_545 ?
    H(21) C(8) 3.481 . . ?
    H(21) C(16) 3.293 . 1_455 ?
    H(21) C(17) 3.332 . 1_455 ?
    H(21) C(23) 3.506 . 1_465 ?
    H(21) H(6) 2.756 . . ?
    H(21) H(7) 3.273 . . ?
    H(21) H(13) 3.382 . 1_455 ?
    H(21) H(14) 3.424 . 1_455 ?
    H(21) H(18) 3.046 . 1_465 ?
    H(21) H(19) 2.796 . 1_465 ?
    H(22) C(22) 3.500 . 1_465 ?
    H(22) H(1) 3.424 . 2_666 ?
    H(22) H(2) 3.190 . 2_666 ?
    H(22) H(6) 3.593 . . ?
    H(22) H(11) 3.352 . . ?
    H(22) H(17) 3.566 . 2_766 ?
    H(22) H(18) 2.675 . 1_465 ?
    H(23) C(3) 3.560 . 2_666 ?
    H(23) C(17) 3.371 . 2_766 ?
    H(23) C(18) 3.192 . 2_766 ?
    H(23) H(2) 3.595 . 2_666 ?
    H(23) H(14) 3.500 . 2_766 ?
    H(23) H(15) 3.233 . 2_766 ?
    H(23) H(16) 3.494 . 2_766 ?
loop_
    _geom_angle_atom_site_label_1
    _geom_angle_atom_site_label_2
    _geom_angle_atom_site_label_3
    _geom_angle_site_symmetry_1
    _geom_angle_site_symmetry_2
    _geom_angle_site_symmetry_3
    _geom_angle
    _geom_angle_publ_flag
    Cl(1) Zr(1) Cl(1) . . 2_757 180 no
    Cl(1) Zr(1) Cl(2) . . . 89.73(2) no
    Cl(1) Zr(1) Cl(2) . . 2_757 90.27(2) no
    Cl(1) Zr(1) O(1) . . . 90.01(7) no
    Cl(1) Zr(1) O(1) . . 2_757 89.99(7) no
    Cl(1) Zr(1) Cl(2) 2_757 . . 90.27(2) no
    Cl(1) Zr(1) Cl(2) 2_757 . 2_757 89.73(2) no
    Cl(1) Zr(1) O(1) 2_757 . . 89.99(7) no
    Cl(1) Zr(1) O(1) 2_757 . 2_757 90.01(7) no
    Cl(2) Zr(1) Cl(2) . . 2_757 180 no
    Cl(2) Zr(1) O(1) . . . 89.43(5) no
    Cl(2) Zr(1) O(1) . . 2_757 90.57(5) no
    Cl(2) Zr(1) O(1) 2_757 . . 90.57(5) no
    Cl(2) Zr(1) O(1) 2_757 . 2_757 89.43(5) no
    O(1) Zr(1) O(1) . . 2_757 180 no
    P(2) P(1) O(1) . . . 115.79(9) no
    P(2) P(1) C(1) . . . 108.46(10) no
    P(2) P(1) C(7) . . . 101.63(10) no
    O(1) P(1) C(1) . . . 111.99(13) no
    O(1) P(1) C(7) . . . 109.97(14) no
    C(1) P(1) C(7) . . . 108.32(15) no
    P(1) P(2) C(13) . . . 95.26(11) no
    P(1) P(2) C(19) . . . 105.04(10) no
    C(13) P(2) C(19) . . . 103.65(16) no
    Zr(1) O(1) P(1) . . . 155.63(13) no
    P(1) C(1) C(2) . . . 122.1(2) no
    P(1) C(1) C(6) . . . 118.3(2) no
    C(2) C(1) C(6) . . . 119.6(3) no
    C(1) C(2) C(3) . . . 120.7(3) no
    C(2) C(3) C(4) . . . 119.7(4) no
    C(3) C(4) C(5) . . . 120.1(4) no
    C(4) C(5) C(6) . . . 119.8(3) no
    C(1) C(6) C(5) . . . 120.1(3) no
    P(1) C(7) C(8) . . . 119.6(2) no
    P(1) C(7) C(12) . . . 119.5(2) no
    C(8) C(7) C(12) . . . 120.4(3) no
    C(7) C(8) C(9) . . . 119.8(3) no
    C(8) C(9) C(10) . . . 119.4(3) no
    C(9) C(10) C(11) . . . 121.1(3) no
    C(10) C(11) C(12) . . . 120.2(4) no
    C(7) C(12) C(11) . . . 119.0(3) no
    P(2) C(13) C(14) . . . 117.1(2) no
    P(2) C(13) C(18) . . . 124.0(2) no
    C(14) C(13) C(18) . . . 118.8(3) no
    C(13) C(14) C(15) . . . 120.4(3) no
    C(14) C(15) C(16) . . . 120.2(3) no
    C(15) C(16) C(17) . . . 120.3(5) no
    C(16) C(17) C(18) . . . 120.5(4) no
    C(13) C(18) C(17) . . . 119.8(3) no
    P(2) C(19) C(20) . . . 115.2(2) no
    P(2) C(19) C(24) . . . 126.5(2) no
    C(20) C(19) C(24) . . . 118.2(3) no
    C(19) C(20) C(21) . . . 121.1(3) no
    C(20) C(21) C(22) . . . 119.9(4) no
    C(21) C(22) C(23) . . . 119.6(3) no
    C(22) C(23) C(24) . . . 120.7(3) no
    C(19) C(24) C(23) . . . 120.5(3) no
    C(26) C(25) C(27) . . 2_666 120.6(10) no
    C(25) C(26) C(27) . . . 120.5(13) no
    C(25) C(27) C(26) 2_666 . . 118.9(12) no
    C(1) C(2) H(1) . . . 119.6 no
    C(3) C(2) H(1) . . . 119.6 no
    C(2) C(3) H(2) . . . 120.2 no
    C(4) C(3) H(2) . . . 120.2 no
    C(3) C(4) H(3) . . . 119.9 no
    C(5) C(4) H(3) . . . 119.9 no
    C(4) C(5) H(4) . . . 120.1 no
    C(6) C(5) H(4) . . . 120.1 no
    C(1) C(6) H(5) . . . 120.0 no
    C(5) C(6) H(5) . . . 120.0 no
    C(7) C(8) H(6) . . . 120.1 no
    C(9) C(8) H(6) . . . 120.1 no
    C(8) C(9) H(7) . . . 120.3 no
    C(10) C(9) H(7) . . . 120.3 no
    C(9) C(10) H(8) . . . 119.4 no
    C(11) C(10) H(8) . . . 119.5 no
    C(10) C(11) H(9) . . . 119.9 no
    C(12) C(11) H(9) . . . 119.9 no
    C(7) C(12) H(10) . . . 120.5 no
    C(11) C(12) H(10) . . . 120.5 no
    C(13) C(14) H(11) . . . 119.8 no
    C(15) C(14) H(11) . . . 119.8 no
    C(14) C(15) H(12) . . . 119.9 no
    C(16) C(15) H(12) . . . 119.9 no
    C(15) C(16) H(13) . . . 119.8 no
    C(17) C(16) H(13) . . . 119.8 no
    C(16) C(17) H(14) . . . 119.8 no
    C(18) C(17) H(14) . . . 119.8 no
    C(13) C(18) H(15) . . . 120.1 no
    C(17) C(18) H(15) . . . 120.1 no
    C(19) C(20) H(16) . . . 119.4 no
    C(21) C(20) H(16) . . . 119.4 no
    C(20) C(21) H(17) . . . 120.1 no
    C(22) C(21) H(17) . . . 120.1 no
    C(21) C(22) H(18) . . . 120.2 no
    C(23) C(22) H(18) . . . 120.2 no
    C(22) C(23) H(19) . . . 119.6 no
    C(24) C(23) H(19) . . . 119.6 no
    C(19) C(24) H(20) . . . 119.8 no
    C(23) C(24) H(20) . . . 119.8 no
    C(26) C(25) H(21) . . . 119.7 no
    C(27) C(25) H(21) 2_666 . . 119.7 no
    C(25) C(26) H(22) . . . 119.7 no
    C(27) C(26) H(22) . . . 119.8 no
    C(25) C(27) H(23) 2_666 . . 120.6 no
    C(26) C(27) H(23) . . . 120.6 no
loop_
    _geom_torsion_atom_site_label_1
    _geom_torsion_atom_site_label_2
    _geom_torsion_atom_site_label_3
    _geom_torsion_atom_site_label_4
    _geom_torsion_site_symmetry_1
    _geom_torsion_site_symmetry_2
    _geom_torsion_site_symmetry_3
    _geom_torsion_site_symmetry_4
    _geom_torsion
    _geom_torsion_publ_flag
    Cl(1) Zr(1) O(1) P(1) . . . . -126.6(3) ?
    Cl(1) Zr(1) O(1) P(1) . . 2_757 2_757 -53.4(3) ?
    Cl(1) Zr(1) O(1) P(1) 2_757 . . . 53.4(3) ?
    Cl(1) Zr(1) O(1) P(1) 2_757 . 2_757 2_757 126.6(3) ?
    Cl(2) Zr(1) O(1) P(1) . . . . -36.8(3) ?
    Cl(2) Zr(1) O(1) P(1) . . 2_757 2_757 -143.2(3) ?
    Cl(2) Zr(1) O(1) P(1) 2_757 . . . 143.2(3) ?
    Cl(2) Zr(1) O(1) P(1) 2_757 . 2_757 2_757 36.8(3) ?
    P(2) P(1) O(1) Zr(1) . . . . -171.5(3) ?
    O(1) P(1) P(2) C(13) . . . . -61.58(14) ?
    O(1) P(1) P(2) C(19) . . . . 44.08(17) ?
    P(2) P(1) C(1) C(2) . . . . 19.8(2) ?
    P(2) P(1) C(1) C(6) . . . . -161.7(2) ?
    C(1) P(1) P(2) C(13) . . . . 171.56(13) ?
    C(1) P(1) P(2) C(19) . . . . -82.77(16) ?
    P(2) P(1) C(7) C(8) . . . . 72.2(2) ?
    P(2) P(1) C(7) C(12) . . . . -100.3(2) ?
    C(7) P(1) P(2) C(13) . . . . 57.55(15) ?
    C(7) P(1) P(2) C(19) . . . . 163.22(17) ?
    O(1) P(1) C(1) C(2) . . . . -109.2(2) ?
    O(1) P(1) C(1) C(6) . . . . 69.2(2) ?
    C(1) P(1) O(1) Zr(1) . . . . -46.5(4) ?
    O(1) P(1) C(7) C(8) . . . . -164.6(2) ?
    O(1) P(1) C(7) C(12) . . . . 22.9(3) ?
    C(7) P(1) O(1) Zr(1) . . . . 74.0(3) ?
    C(1) P(1) C(7) C(8) . . . . -41.9(3) ?
    C(1) P(1) C(7) C(12) . . . . 145.6(2) ?
    C(7) P(1) C(1) C(2) . . . . 129.4(2) ?
    C(7) P(1) C(1) C(6) . . . . -52.2(2) ?
    P(1) P(2) C(13) C(14) . . . . -98.1(2) ?
    P(1) P(2) C(13) C(18) . . . . 76.9(2) ?
    P(1) P(2) C(19) C(20) . . . . 177.0(3) ?
    P(1) P(2) C(19) C(24) . . . . 1.3(3) ?
    C(13) P(2) C(19) C(20) . . . . -83.7(3) ?
    C(13) P(2) C(19) C(24) . . . . 100.6(3) ?
    C(19) P(2) C(13) C(14) . . . . 155.0(2) ?
    C(19) P(2) C(13) C(18) . . . . -30.0(3) ?
    P(1) C(1) C(2) C(3) . . . . 179.7(2) ?
    P(1) C(1) C(6) C(5) . . . . -179.4(2) ?
    C(2) C(1) C(6) C(5) . . . . -1.0(4) ?
    C(6) C(1) C(2) C(3) . . . . 1.3(5) ?
    C(1) C(2) C(3) C(4) . . . . -1.0(5) ?
    C(2) C(3) C(4) C(5) . . . . 0.4(5) ?
    C(3) C(4) C(5) C(6) . . . . -0.1(4) ?
    C(4) C(5) C(6) C(1) . . . . 0.4(4) ?
    P(1) C(7) C(8) C(9) . . . . -171.8(3) ?
    P(1) C(7) C(12) C(11) . . . . 172.2(2) ?
    C(8) C(7) C(12) C(11) . . . . -0.2(5) ?
    C(12) C(7) C(8) C(9) . . . . 0.6(5) ?
    C(7) C(8) C(9) C(10) . . . . -0.7(6) ?
    C(8) C(9) C(10) C(11) . . . . 0.4(6) ?
    C(9) C(10) C(11) C(12) . . . .  0.0(6) ?
    C(10) C(11) C(12) C(7) . . . . -0.1(4) ?
    P(2) C(13) C(14) C(15) . . . . 173.9(3) ?
    P(2) C(13) C(18) C(17) . . . . -175.3(2) ?
    C(14) C(13) C(18) C(17) . . . . -0.4(5) ?
    C(18) C(13) C(14) C(15) . . . . -1.4(5) ?
    C(13) C(14) C(15) C(16) . . . . 1.6(6) ?
    C(14) C(15) C(16) C(17) . . . . -0.1(5) ?
    C(15) C(16) C(17) C(18) . . . . -1.6(6) ?
    C(16) C(17) C(18) C(13) . . . . 1.9(6) ?
    P(2) C(19) C(20) C(21) . . . . -178.6(4) ?
    P(2) C(19) C(24) C(23) . . . . 177.4(3) ?
    C(20) C(19) C(24) C(23) . . . . 1.9(6) ?
    C(24) C(19) C(20) C(21) . . . . -2.5(7) ?
    C(19) C(20) C(21) C(22) . . . . 1.8(8) ?
    C(20) C(21) C(22) C(23) . . . . -0.3(7) ?
    C(21) C(22) C(23) C(24) . . . . -0.4(7) ?
    C(22) C(23) C(24) C(19) . . . . -0.5(6) ?
    C(26) C(25) C(27) C(26) . . 2_666 2_666 -1.8(15) ?
    C(27) C(25) C(26) C(27) 2_666 . . . 1.8(16) ?
    C(25) C(26) C(27) C(25) . . . 2_666 -1.8(15) ?
