# Supplementary material for: Tetra­chlorido[(diphenyl­phosphino)diphenyl­phosphine oxide-κO]zirconium(IV) benzene monosolvate
Source: Acta Crystallogr Sect E Struct Rep Online. 2009 Aug 22;65(Pt 9):m1129. doi: 10.1107/S1600536809031882 (PMC2969906; doi:10.1107/S1600536809031882)
Supplement: Supplementary file 2 [file e-65-m1129-Isup2.hkl]

# 
# h,k,l, Fc-squared, Fo-squared, sigma(Fo-squared) and status flag 
# 
data_I
_shelx_title '  _ZrCl4_PPh2POPh2' 
_shelx_refln_list_code          4 
_shelx_F_calc_maximum      192.79 
_exptl_crystal_F_000       554.00 
_reflns_d_resolution_high  0.7687 
 
loop_ 
 _symmetry_equiv_pos_as_xyz 
 'x, y, z' 
 '-x, -y, -z' 
 
_cell_length_a     9.6073 
_cell_length_b    10.1521 
_cell_length_c    14.0204 
_cell_angle_alpha  79.027 
_cell_angle_beta   87.269 
_cell_angle_gamma  73.096 
 
_shelx_F_squared_multiplier     1.000 
 
loop_ 
 _refln_index_h 
 _refln_index_k 
 _refln_index_l 
 _refln_F_squared_calc 
 _refln_F_squared_meas 
 _refln_F_squared_sigma 
 _refln_observed_status 
   2   0   0     1827.60     1764.35     22.49 o 
   3   0   0     4118.94     3944.72     42.96 o 
   4   0   0       39.18       22.32      6.66 o 
   5   0   0     2559.14     2501.61     40.28 o 
   6   0   0     1218.55     1130.60     27.79 o 
   7   0   0      497.23      470.86     24.70 o 
   8   0   0       72.21       72.22     30.35 o 
   9   0   0      979.95     1060.79     40.67 o 
  10   0   0      398.17      379.63     24.57 o 
  11   0   0       36.55       40.00     11.40 o 
 -11   1   0        0.23        3.97      6.62 o 
 -10   1   0       10.36        3.46      8.03 o 
  -9   1   0     1131.72     1185.08     42.25 o 
  -8   1   0      485.01      490.69     27.73 o 
  -7   1   0        4.85       12.70      7.54 o 
  -6   1   0      131.90      150.84     19.92 o 
  -5   1   0     1402.09     1399.12     36.04 o 
  -4   1   0     1730.27     1554.85     48.93 o 
  -3   1   0      955.52      910.94     17.88 o 
  -2   1   0      280.89      243.48      8.29 o 
  -1   1   0       38.75       35.19      3.95 o 
   2   1   0      720.12      632.10     11.61 o 
   3   1   0      770.77      755.96     14.62 o 
   4   1   0       41.83       33.72      4.44 o 
   5   1   0     1249.14     1155.51     38.31 o 
   6   1   0     2930.00     3084.08     50.27 o 
   7   1   0       57.32       51.25     10.46 o 
   8   1   0      474.06      504.88     26.42 o 
   9   1   0        0.75        1.89      7.04 o 
  10   1   0      131.47       84.44     24.82 o 
  11   1   0      660.17      712.77     85.81 o 
  12   1   0      197.83      182.02     40.90 o 
 -11   2   0       67.51       27.47     11.85 o 
 -10   2   0      163.37      182.98     29.55 o 
  -9   2   0      895.06      930.58     33.65 o 
  -8   2   0     1220.53     1219.67     34.95 o 
  -7   2   0      249.72      244.25     21.52 o 
  -6   2   0      570.64      564.48     26.63 o 
  -5   2   0        2.98        3.69      4.44 o 
  -4   2   0     1601.08     1643.84     38.85 o 
  -3   2   0     1718.90     1451.12     34.77 o 
  -2   2   0     7175.17     6918.63     67.82 o 
  -1   2   0     1485.69     1415.54     16.34 o 
   0   2   0     4544.34     4521.77     22.25 o 
   1   2   0      121.84      115.42      4.54 o 
   2   2   0       25.10       24.07      3.90 o 
   3   2   0      259.96      226.72      7.33 o 
   4   2   0     1236.06     1192.92     23.04 o 
   5   2   0     2001.58     1839.32     67.00 o 
   6   2   0     2275.33     2170.68     37.85 o 
   7   2   0      907.18      890.11     23.00 o 
   8   2   0      376.81      386.09     22.21 o 
   9   2   0      376.00      395.90     27.65 o 
  10   2   0       21.45        4.52      4.34 o 
  11   2   0      326.02      315.38     26.14 o 
  12   2   0      523.92      420.03     69.82 o 
 -10   3   0       13.77       14.74     12.10 o 
  -9   3   0      162.57      157.80     36.16 o 
  -8   3   0      524.31      528.99     30.33 o 
  -7   3   0      765.85      749.37     31.31 o 
  -6   3   0      136.83      136.44     16.00 o 
  -5   3   0        5.50       20.20      9.23 o 
  -4   3   0      267.96      276.08     17.75 o 
  -3   3   0      452.81      432.80     20.62 o 
  -2   3   0     3363.87     3257.60     78.96 o 
  -1   3   0      227.41      187.46      7.60 o 
   0   3   0        2.75        6.27      3.16 o 
   1   3   0      267.73      242.99      9.34 o 
   2   3   0     2638.98     2573.26     16.25 o 
   3   3   0      821.10      690.74     15.33 o 
   4   3   0     2090.41     2123.16     40.57 o 
   5   3   0        7.60        3.19      2.17 o 
   6   3   0      337.76      304.32     11.89 o 
   7   3   0      719.12      658.25     18.45 o 
   8   3   0      938.36      977.69     33.34 o 
   9   3   0      149.03      174.79     14.32 o 
  10   3   0      185.62      184.85     14.56 o 
  11   3   0       44.95       29.91     14.38 o 
  12   3   0       18.75       15.12     10.84 o 
 -10   4   0       92.35       95.31     19.71 o 
  -9   4   0        0.54       23.27     21.88 o 
  -8   4   0       21.17       38.39     15.31 o 
  -7   4   0      106.04      130.36     16.71 o 
  -6   4   0      385.83      413.29     23.41 o 
  -5   4   0     2884.16     2996.16     49.24 o 
  -4   4   0     1663.50     1703.72     38.22 o 
  -3   4   0     1592.44     1527.95     33.10 o 
  -2   4   0       79.49       84.22     10.69 o 
  -1   4   0       11.89        6.77      3.35 o 
   0   4   0     2665.33     2820.84     36.78 o 
   1   4   0      420.65      376.87      8.29 o 
   2   4   0     4804.95     4851.61     43.50 o 
   3   4   0     1597.20     1494.86     34.37 o 
   4   4   0     2154.56     2091.48     37.98 o 
   5   4   0      195.20      184.11      5.68 o 
   6   4   0      201.65      194.37      8.96 o 
   7   4   0       30.69       22.78      6.41 o 
   8   4   0      105.96       89.19     12.39 o 
   9   4   0      510.43      522.13     37.64 o 
  10   4   0      253.39      288.90     56.07 o 
  12   4   0       12.73       13.03      6.49 o 
  -9   5   0       16.85       10.65      8.45 o 
  -8   5   0       31.17       20.88     14.78 o 
  -7   5   0       81.37       78.17     18.18 o 
  -6   5   0      172.77      165.35     19.30 o 
  -5   5   0      351.71      344.31     20.79 o 
  -4   5   0     3202.00     3196.91     49.82 o 
  -3   5   0     2241.26     2515.30     98.14 o 
  -2   5   0      411.77      441.44     22.16 o 
  -1   5   0      685.86      720.98     27.76 o 
   0   5   0     1103.60     1197.43     24.07 o 
   1   5   0     1280.47     1278.41     35.47 o 
   2   5   0     2308.47     2335.81     30.71 o 
   3   5   0      929.02      903.33     20.02 o 
   4   5   0      175.95      175.68      6.48 o 
   5   5   0        1.26        7.60      4.62 o 
   6   5   0      542.94      567.96     24.18 o 
   7   5   0      369.69      397.85     21.80 o 
   8   5   0      816.13      906.33     20.27 o 
   9   5   0      307.72      301.80     14.01 o 
  10   5   0      509.29      515.08     32.89 o 
  11   5   0      369.85      384.64     29.43 o 
  12   5   0       20.27       17.36      6.85 o 
  -8   6   0      146.65      170.16     20.84 o 
  -7   6   0     1090.24     1185.25     46.67 o 
  -6   6   0      662.74      690.70     30.62 o 
  -5   6   0      350.41      373.91     23.39 o 
  -4   6   0      319.29      321.31     21.14 o 
  -3   6   0      851.11      959.90     29.45 o 
  -2   6   0      628.00      602.14     27.13 o 
  -1   6   0     1338.73     1309.18     74.40 o 
   0   6   0      621.69      552.13     29.51 o 
   1   6   0      518.40      451.50     32.55 o 
   2   6   0     2283.99     2295.72     64.35 o 
   3   6   0       31.61       24.03      4.88 o 
   4   6   0      339.28      322.71      9.84 o 
   5   6   0      250.16      235.23     13.52 o 
   6   6   0        7.98        7.59      8.71 o 
   7   6   0     1551.48     1669.74     34.80 o 
   8   6   0     2462.83     2845.63     89.08 o 
   9   6   0      541.63      566.94     29.71 o 
  10   6   0       69.17       42.91     13.91 o 
  11   6   0       50.51       33.19     12.10 o 
  -8   7   0        3.48       37.12     17.54 o 
  -7   7   0      191.82      225.17     22.55 o 
  -6   7   0     1008.64     1034.97     78.06 o 
  -5   7   0      724.68      715.73     30.00 o 
  -4   7   0        4.25       15.56     17.00 o 
  -3   7   0       38.66       37.40     11.80 o 
  -2   7   0        0.22       14.78     10.75 o 
  -1   7   0     1801.57     1872.44     36.92 o 
   0   7   0     1647.86     1721.18     38.97 o 
   1   7   0      310.26      320.27     19.32 o 
   2   7   0       27.64       28.18     17.13 o 
   3   7   0      693.49      633.53     39.14 o 
   4   7   0      383.31      372.06      8.67 o 
   5   7   0       42.47       40.08      4.65 o 
   6   7   0       17.66       14.58      5.35 o 
   7   7   0        4.93        0.14      2.78 o 
   8   7   0      210.29      205.36     18.28 o 
   9   7   0      654.65      709.87     30.91 o 
  10   7   0      154.55      118.22     17.31 o 
  -7   8   0       11.30       12.40      9.97 o 
  -6   8   0       29.60       20.11     10.10 o 
  -5   8   0      296.13      310.74     25.43 o 
  -4   8   0       39.66       39.93     16.19 o 
  -3   8   0        0.35       14.72      8.63 o 
  -2   8   0      177.22      191.66     15.98 o 
  -1   8   0      358.11      400.78     27.08 o 
   0   8   0      921.31      974.46     30.89 o 
   1   8   0       24.20        8.87      8.29 o 
   2   8   0      419.09      417.98     20.60 o 
   3   8   0        0.60        5.97      4.75 o 
   4   8   0     1287.85     1270.16     29.46 o 
   5   8   0     2635.86     2833.22     46.13 o 
   6   8   0      742.45      758.87     16.98 o 
   7   8   0        6.76        1.84      4.07 o 
   8   8   0       76.26       96.56     13.90 o 
  -6   9   0       71.98       58.80     15.24 o 
  -5   9   0      167.09      152.40     44.02 o 
  -4   9   0      338.55      334.14     28.48 o 
  -3   9   0      124.43      118.59     15.42 o 
  -2   9   0        0.80        4.37      7.96 o 
  -1   9   0      213.58      216.24     32.89 o 
   0   9   0      761.70      777.20     25.30 o 
   1   9   0     1528.20     1479.75     32.23 o 
   2   9   0        7.57       10.22      6.40 o 
   3   9   0      103.69      108.05     11.75 o 
   4   9   0        3.44       13.42      5.41 o 
   5   9   0     1501.22     1587.16     51.79 o 
   6   9   0      989.02     1006.48     28.86 o 
  -4  10   0     1013.97     1013.52     59.62 o 
  -3  10   0      752.27      695.30     35.78 o 
  -2  10   0        5.39       10.01      8.47 o 
  -1  10   0      264.44      236.11     19.85 o 
   0  10   0      347.83      324.04     19.81 o 
   1  10   0      233.47      235.93     16.57 o 
   2  10   0     1238.56     1289.38     30.12 o 
   3  10   0      864.44      926.09     23.86 o 
   4  10   0      118.05      117.21     19.30 o 
  -3  11   0      469.26      447.16     35.66 o 
  -2  11   0      399.45      432.10     44.47 o 
  -1  11   0        8.32       22.32     14.19 o 
   0  11   0      122.69      125.90     15.33 o 
   1  11   0       17.07       18.25     19.03 o 
   2  11   0      196.02      203.60     22.89 o 
   3  11   0      681.13      732.56     40.70 o 
  -1  12   0      267.84      236.15     31.96 o 
   0  12   0      235.58      272.93     33.55 o 
   1  12   0       71.49       46.58     13.52 o 
   2  12   0      139.43      134.53     22.67 o 
  -1 -12   1      539.28      554.41     49.21 o 
   0 -12   1      219.61      192.37     27.59 o 
  -3 -11   1       42.88       45.48     16.56 o 
  -2 -11   1      112.40       92.94     31.33 o 
  -1 -11   1      295.21      339.94     25.59 o 
   0 -11   1      238.26      237.08     18.27 o 
   1 -11   1       77.17       79.19     14.65 o 
   2 -11   1       21.28       30.61     11.42 o 
   3 -11   1       16.56       21.54      9.91 o 
  -4 -10   1      298.14      266.39     19.36 o 
  -3 -10   1      447.29      423.45     17.94 o 
  -2 -10   1       93.16       76.11     15.19 o 
  -1 -10   1       19.65       10.91      7.22 o 
   0 -10   1       39.52       40.02     15.36 o 
   1 -10   1       39.67       25.89     28.01 o 
   2 -10   1      214.70      222.13     19.07 o 
   3 -10   1      488.27      455.38     44.80 o 
   4 -10   1      264.17      287.11     28.28 o 
  -7  -9   1       58.27       62.91     12.42 o 
  -6  -9   1      805.76      785.19     28.72 o 
  -5  -9   1     1773.84     1925.13     30.64 o 
  -4  -9   1     1174.27     1233.22     68.72 o 
  -3  -9   1      619.88      701.07     28.71 o 
  -2  -9   1      335.96      324.68     24.41 o 
  -1  -9   1      327.77      361.87     19.27 o 
   0  -9   1       18.54       10.79      9.27 o 
   1  -9   1       42.63       49.95     37.57 o 
   2  -9   1        0.33        2.87      6.75 o 
   3  -9   1      262.78      221.42     21.96 o 
   4  -9   1      781.84      837.19     34.94 o 
   5  -9   1      243.25      264.13     24.84 o 
  -9  -8   1       43.29       12.87      7.69 o 
  -8  -8   1      135.54      138.40     16.75 o 
  -7  -8   1      297.48      290.13     19.67 o 
  -6  -8   1      627.37      669.49    201.10 o 
  -5  -8   1      881.40      882.96     18.39 o 
  -4  -8   1        0.61        5.48      5.81 o 
  -3  -8   1      212.20      227.29     18.89 o 
  -2  -8   1       47.03       52.55     14.35 o 
  -1  -8   1     1072.85     1104.32     36.12 o 
   0  -8   1     1882.66     1931.78     40.88 o 
   1  -8   1     1035.14     1053.83     31.74 o 
   2  -8   1      432.22      397.82     22.03 o 
   3  -8   1      291.46      266.30     19.81 o 
   4  -8   1        1.31        7.13      9.05 o 
   5  -8   1       73.90       29.22     11.04 o 
   6  -8   1      117.26       50.36     28.18 o 
   7  -8   1       91.05       49.96     14.44 o 
 -11  -7   1       50.65       27.61     12.48 o 
 -10  -7   1       39.69       41.04     13.42 o 
  -9  -7   1      202.39      196.14     20.73 o 
  -8  -7   1       62.90       29.33     12.72 o 
  -7  -7   1       64.55       60.08     13.74 o 
  -6  -7   1      163.54      143.63     22.19 o 
  -5  -7   1     1058.56     1075.42     41.08 o 
  -4  -7   1     2508.59     2607.99     26.46 o 
  -3  -7   1      418.56      450.26     14.69 o 
  -2  -7   1      866.89      912.44     53.14 o 
  -1  -7   1      124.38      127.93     13.06 o 
   0  -7   1     1402.75     1482.53     32.45 o 
   1  -7   1     3529.92     3618.44     51.27 o 
   2  -7   1       87.63       95.33     15.50 o 
   3  -7   1      106.98      100.40     23.72 o 
   4  -7   1      197.79      161.07     18.05 o 
   5  -7   1       62.15       88.50     17.75 o 
   6  -7   1      366.35      362.35     26.79 o 
   7  -7   1       66.61       36.93     19.98 o 
   8  -7   1       11.77        8.84      8.48 o 
 -12  -6   1      239.11      210.58     28.37 o 
 -11  -6   1       96.22       81.02     17.49 o 
 -10  -6   1        9.76       25.42     14.32 o 
  -9  -6   1      744.80      759.74     34.26 o 
  -8  -6   1     1820.14     1982.66     48.98 o 
  -7  -6   1      138.52      132.26      7.98 o 
  -6  -6   1      232.83      189.19     13.03 o 
  -5  -6   1      184.28      122.70      8.72 o 
  -4  -6   1      367.78      345.85     12.50 o 
  -3  -6   1     3673.73     3780.99     42.97 o 
  -2  -6   1     2059.72     2004.25     43.98 o 
  -1  -6   1       29.92       12.85      7.71 o 
   0  -6   1      134.38      119.01     16.04 o 
   1  -6   1      354.22      325.11     23.30 o 
   2  -6   1     1285.91     1225.69     31.08 o 
   3  -6   1        1.47       17.62      9.60 o 
   4  -6   1      441.62      413.11     22.42 o 
   5  -6   1      654.77      651.24     42.08 o 
   6  -6   1     1342.33     1377.32     40.06 o 
   7  -6   1      797.70      775.93     37.08 o 
   8  -6   1        0.38       -7.75      7.75 o 
 -12  -5   1       58.32       65.26     20.99 o 
 -11  -5   1       59.33       42.82     16.43 o 
 -10  -5   1        0.80       10.31     12.74 o 
  -9  -5   1      245.72      194.23     24.65 o 
  -8  -5   1     2496.00     2811.12     73.24 o 
  -7  -5   1     1615.67     1733.01     23.58 o 
  -6  -5   1      161.24      168.99      6.13 o 
  -5  -5   1     2798.13     2927.48     41.44 o 
  -4  -5   1      828.56      808.55     17.07 o 
  -3  -5   1      964.00      894.54     18.57 o 
  -2  -5   1     1119.20      905.03     20.52 o 
  -1  -5   1     1501.04     1387.36     26.67 o 
   0  -5   1        0.35        4.16      6.13 o 
   1  -5   1      490.74      508.98     21.79 o 
   2  -5   1       19.40       27.11      9.36 o 
   3  -5   1     1499.84     1462.31     34.71 o 
   4  -5   1      264.02      251.29     19.77 o 
   5  -5   1      314.17      288.06     20.33 o 
   6  -5   1       90.58      120.23     18.44 o 
   7  -5   1      729.54      779.88     32.86 o 
   8  -5   1      694.29      732.14     32.91 o 
   9  -5   1        0.54        3.36     14.23 o 
 -11  -4   1      581.72      657.90     39.80 o 
 -10  -4   1      407.30      480.61     34.73 o 
  -9  -4   1        2.46        2.92      3.61 o 
  -8  -4   1       98.53      108.79     12.36 o 
  -7  -4   1      201.15      182.92     10.68 o 
  -6  -4   1     2429.90     2588.98     51.41 o 
  -5  -4   1     1991.93     2177.38     50.10 o 
  -4  -4   1      488.84      447.59     10.86 o 
  -3  -4   1      603.13      621.15     14.19 o 
  -2  -4   1     1103.99     1087.12     13.88 o 
  -1  -4   1       10.83        3.25      2.65 o 
   0  -4   1      524.52      474.37      9.76 o 
   1  -4   1      368.37      381.90     18.93 o 
   2  -4   1       54.02       54.60     10.31 o 
   3  -4   1     7867.67     8086.20     76.80 o 
   4  -4   1     3408.93     3398.34     56.06 o 
   5  -4   1     1008.75     1066.23     31.36 o 
   6  -4   1        3.70       -1.60      9.09 o 
   7  -4   1       10.69        6.29      9.74 o 
   8  -4   1      149.94      166.41     42.65 o 
   9  -4   1      443.29      476.92     29.87 o 
  10  -4   1      142.14      130.77     22.93 o 
 -12  -3   1      116.86       23.11     20.49 o 
 -11  -3   1      736.13      765.58     43.93 o 
 -10  -3   1     1015.99     1136.90     28.01 o 
  -9  -3   1       22.79       22.65      9.71 o 
  -8  -3   1      197.98      211.66     13.19 o 
  -7  -3   1       41.94       18.45     14.67 o 
  -6  -3   1      749.19      775.65     21.89 o 
  -5  -3   1      903.87      933.51     27.66 o 
  -4  -3   1      923.12      852.48     24.30 o 
  -3  -3   1      370.07      315.60      9.25 o 
  -2  -3   1     2186.04     2090.92     13.50 o 
  -1  -3   1      437.96      412.82      9.55 o 
   0  -3   1      409.58      433.25     10.52 o 
   1  -3   1     1173.05     1081.86     21.16 o 
   2  -3   1        2.55        7.78     12.18 o 
   3  -3   1     3335.38     3429.08     65.78 o 
   4  -3   1     1816.27     1789.06     38.62 o 
   5  -3   1     1590.72     1611.23     65.06 o 
   6  -3   1      108.82      104.55     15.30 o 
   7  -3   1        5.55        8.55      9.79 o 
   8  -3   1      101.63      108.08     19.29 o 
   9  -3   1      166.95      187.10     27.76 o 
  10  -3   1      357.40      380.65     30.74 o 
 -12  -2   1       34.30       11.23      7.69 o 
 -11  -2   1       18.29       24.72      9.30 o 
 -10  -2   1      218.05      237.09     30.33 o 
  -9  -2   1        0.12       -0.67      4.95 o 
  -8  -2   1      530.06      585.50     27.56 o 
  -7  -2   1      769.83      813.82     24.83 o 
  -6  -2   1     1447.81     1417.29     28.64 o 
  -5  -2   1     2494.26     2400.59     62.07 o 
  -4  -2   1     1764.40     1703.68     18.88 o 
  -3  -2   1       19.97       13.82      2.72 o 
  -2  -2   1     2637.19     2727.65     26.55 o 
  -1  -2   1     3074.24     3004.43     37.95 o 
   0  -2   1       45.62       67.49      4.56 o 
   1  -2   1    11026.40    10669.16     46.89 o 
   2  -2   1        2.47        6.73      2.86 o 
   3  -2   1       51.87       29.80      8.17 o 
   4  -2   1       55.44       68.82     10.42 o 
   5  -2   1       56.10       82.80     14.58 o 
   6  -2   1      145.93      137.88     16.78 o 
   7  -2   1     1215.91     1244.82     36.10 o 
   8  -2   1      662.12      696.42     27.44 o 
   9  -2   1      575.07      577.74     28.39 o 
  10  -2   1      237.34      243.38     26.79 o 
  11  -2   1        4.01        6.38     11.92 o 
 -12  -1   1      365.43      299.68     56.57 o 
 -11  -1   1       46.45       39.30     16.28 o 
 -10  -1   1        0.40       22.56      8.16 o 
  -9  -1   1      268.70      279.47     17.90 o 
  -8  -1   1       13.75       26.25     10.10 o 
  -7  -1   1      466.66      471.38     24.94 o 
  -6  -1   1     2517.59     2481.71     63.99 o 
  -5  -1   1      774.27      647.71     29.63 o 
  -4  -1   1      668.88      548.32      9.04 o 
  -3  -1   1       12.48       18.56      6.01 o 
  -2  -1   1     3401.76     3321.44     20.68 o 
  -1  -1   1       21.36       32.32      3.86 o 
   1  -1   1      353.85      366.40      8.77 o 
   2  -1   1     4678.52     4526.34     26.66 o 
   3  -1   1     1166.23      995.78     17.47 o 
   4  -1   1       10.97        3.02      4.31 o 
   5  -1   1      385.70      417.54     25.03 o 
   6  -1   1       85.11       76.03     11.51 o 
   7  -1   1      275.17      278.32     19.08 o 
   8  -1   1     1172.98     1230.21     33.59 o 
   9  -1   1      689.21      669.78     28.32 o 
  10  -1   1      163.68      203.75     19.58 o 
  11  -1   1       53.80       43.45     23.95 o 
 -11   0   1      101.08       88.95     32.30 o 
 -10   0   1      587.70      651.05     61.70 o 
  -9   0   1      264.18      285.29     23.72 o 
  -8   0   1        1.45        5.32     13.70 o 
  -7   0   1       93.59       94.22     11.70 o 
  -6   0   1      121.03      117.58     12.59 o 
  -5   0   1     1047.01     1039.53     33.23 o 
  -4   0   1     1472.67     1477.63     22.01 o 
  -3   0   1       64.28       51.83      4.37 o 
  -2   0   1     1073.62     1094.76     19.77 o 
   2   0   1       46.61       49.87      7.71 o 
   3   0   1      697.72      696.46     15.28 o 
   4   0   1      266.47      233.40     11.99 o 
   5   0   1     1129.25      967.71     35.63 o 
   6   0   1      445.33      423.20     26.96 o 
   7   0   1      263.71      291.91     21.28 o 
   8   0   1       34.28       38.66      9.46 o 
   9   0   1      215.69      236.00     18.15 o 
  10   0   1      106.21      103.24     15.33 o 
  11   0   1       51.29       38.77     28.85 o 
 -11   1   1       12.85       11.82      8.97 o 
 -10   1   1      162.15      165.19     26.61 o 
  -9   1   1     2286.44     2404.88     52.42 o 
  -8   1   1      671.63      709.20     29.76 o 
  -7   1   1        0.73        1.42      9.06 o 
  -6   1   1       63.28       52.50     17.88 o 
  -5   1   1      367.13      426.41     20.54 o 
  -4   1   1        2.06       21.89     13.62 o 
  -3   1   1      504.55      446.31      9.46 o 
  -2   1   1      687.71      713.40     18.60 o 
  -1   1   1       82.73       67.14      5.30 o 
   2   1   1     3758.31     3799.57     39.09 o 
   3   1   1        2.50       -1.19      2.23 o 
   4   1   1      201.76      176.31      6.46 o 
   5   1   1     4783.17     4959.68     87.16 o 
   6   1   1     3369.71     3425.99     76.02 o 
   7   1   1     1013.71     1007.98     30.34 o 
   8   1   1       12.81        0.79      5.92 o 
   9   1   1       66.95       84.17     13.39 o 
  10   1   1      166.68      158.78     15.21 o 
  11   1   1      414.53      415.62     33.81 o 
  12   1   1       49.65       57.08     13.70 o 
 -11   2   1       19.93       22.31     10.97 o 
 -10   2   1        1.26       16.83      8.33 o 
  -9   2   1      748.78      766.24     37.84 o 
  -8   2   1      820.63      792.91     36.10 o 
  -7   2   1        8.58       23.69      9.76 o 
  -6   2   1      263.21      233.05     20.81 o 
  -5   2   1        3.67        5.52      8.30 o 
  -4   2   1     4608.02     4537.87     87.40 o 
  -3   2   1     4652.88     4543.28     82.19 o 
  -2   2   1     4090.35     4008.11     52.58 o 
  -1   2   1     3988.68     3948.23     72.11 o 
   0   2   1     1815.73     1745.78     16.93 o 
   1   2   1     2942.60     2841.66     14.28 o 
   2   2   1    18357.96    18896.53    138.51 o 
   3   2   1     6700.94     6556.36     43.19 o 
   4   2   1      472.90      408.63      9.91 o 
   5   2   1      218.91      166.32     12.67 o 
   6   2   1     1409.79     1393.80     28.88 o 
   7   2   1      355.74      383.03     16.15 o 
   8   2   1       51.39       56.82     15.32 o 
   9   2   1        7.53       16.35      7.15 o 
  10   2   1      100.06      102.76     12.69 o 
  11   2   1     1089.50     1191.48     73.51 o 
  12   2   1      717.99      770.82     74.04 o 
 -10   3   1        4.77        0.69      6.66 o 
  -9   3   1      242.87      270.86     24.39 o 
  -8   3   1      551.78      575.30     26.47 o 
  -7   3   1      598.57      578.26     32.24 o 
  -6   3   1       15.77        3.06      8.48 o 
  -5   3   1        0.74        7.07      6.31 o 
  -4   3   1      909.67      888.71     41.23 o 
  -3   3   1     6796.22     6546.83    114.20 o 
  -2   3   1     7681.59     7673.62    110.10 o 
  -1   3   1     1368.00     1335.24     22.20 o 
   0   3   1      983.66      936.40     17.79 o 
   1   3   1      347.61      306.55      9.23 o 
   2   3   1     5583.69     5726.74     39.33 o 
   3   3   1    15115.34    15839.46    305.21 o 
   4   3   1     3349.67     3348.90     85.99 o 
   5   3   1      281.83      233.42     14.54 o 
   6   3   1      454.68      461.11     28.45 o 
   7   3   1      639.85      676.11     19.68 o 
   8   3   1       34.23       37.74      9.97 o 
   9   3   1       72.70       63.88     19.06 o 
  10   3   1        8.91        4.93      8.05 o 
  11   3   1      184.67      168.54     16.61 o 
  12   3   1      535.52      501.56     73.75 o 
 -10   4   1       28.81       35.12     12.22 o 
  -9   4   1       27.92       20.42     33.84 o 
  -8   4   1       49.22       31.34     12.84 o 
  -7   4   1      538.18      549.76     27.60 o 
  -6   4   1     1032.42     1000.27     32.00 o 
  -5   4   1        1.25       24.41     11.05 o 
  -4   4   1      271.50      243.59     19.20 o 
  -3   4   1        2.65        8.29      8.13 o 
  -2   4   1     3427.04     3445.72     65.09 o 
  -1   4   1      673.09      543.59     17.05 o 
   0   4   1      161.87      200.08      7.22 o 
   1   4   1       47.06       51.82      6.81 o 
   2   4   1     1109.36     1035.63     12.71 o 
   3   4   1     1162.78      957.23     12.08 o 
   4   4   1     2040.36     2061.03     39.56 o 
   5   4   1      587.49      579.38     17.18 o 
   6   4   1      151.80      146.56      8.65 o 
   7   4   1      601.03      606.19     23.54 o 
   8   4   1     2424.09     2609.91     57.19 o 
   9   4   1     1477.09     1526.60     39.77 o 
  10   4   1       10.45       18.59      4.59 o 
  11   4   1       45.58       16.66     12.34 o 
  12   4   1        1.37        9.12      8.66 o 
  -9   5   1       40.49       22.96     14.66 o 
  -8   5   1       78.48       39.87     11.99 o 
  -7   5   1      433.75      403.92     28.75 o 
  -6   5   1     1483.63     1381.18     37.30 o 
  -5   5   1     2984.45     3015.47     66.80 o 
  -4   5   1     1619.51     1679.92     51.55 o 
  -3   5   1      414.20      414.04     29.18 o 
  -2   5   1       30.34       20.54      9.97 o 
  -1   5   1       62.50       51.55     15.94 o 
   0   5   1     1090.39     1055.87     29.47 o 
   1   5   1      164.85      118.08     11.25 o 
   2   5   1     1031.59     1022.43     20.88 o 
   3   5   1     1667.91     1642.56     22.24 o 
   4   5   1     3128.70     3100.28     31.95 o 
   5   5   1      212.52      214.25      7.64 o 
   6   5   1       70.48       67.82      7.37 o 
   7   5   1       16.86       12.63      5.54 o 
   8   5   1      369.32      372.94     29.61 o 
   9   5   1      878.90      892.39     24.41 o 
  10   5   1      837.72      874.54     37.09 o 
  11   5   1        7.57       10.99      7.21 o 
  12   5   1       84.68       23.04     11.10 o 
  -8   6   1        2.69       -2.93      7.89 o 
  -7   6   1       95.02       85.50     20.09 o 
  -6   6   1       40.18       36.79     24.39 o 
  -5   6   1       97.45       96.05     26.64 o 
  -4   6   1       32.66       49.51     12.35 o 
  -3   6   1      820.62      800.63     29.01 o 
  -2   6   1      573.21      605.47     30.06 o 
  -1   6   1     1654.27     1715.43     36.88 o 
   0   6   1      942.44      906.03     51.96 o 
   1   6   1      257.46      245.38     14.56 o 
   2   6   1      565.35      545.62     15.77 o 
   3   6   1      138.88      131.18      6.97 o 
   4   6   1      668.55      733.75     23.89 o 
   5   6   1      484.90      431.93     14.28 o 
   6   6   1      513.94      485.37     23.66 o 
   7   6   1      766.65      852.45     53.44 o 
   8   6   1      263.52      251.98     12.73 o 
   9   6   1      131.41      119.72     12.15 o 
  10   6   1        1.64        9.87      9.71 o 
  -8   7   1      205.06      223.18     28.67 o 
  -7   7   1      307.89      321.48     27.06 o 
  -6   7   1      210.12      228.49     22.41 o 
  -5   7   1        2.92       -5.94     20.15 o 
  -4   7   1       22.01       19.66     11.09 o 
  -3   7   1        6.22       18.53      7.98 o 
  -2   7   1     1469.70     1488.59     40.08 o 
  -1   7   1     3836.28     3905.22     53.10 o 
   0   7   1     3660.16     3762.03     49.46 o 
   1   7   1      343.32      314.59     18.33 o 
   2   7   1       46.96       30.15      5.43 o 
   3   7   1      121.24      126.25      7.37 o 
   4   7   1        1.58        6.20      5.36 o 
   5   7   1      117.40      127.21     11.63 o 
   6   7   1      815.02      889.08     47.64 o 
   7   7   1     1011.91     1028.07     81.37 o 
   8   7   1      491.65      519.43     30.31 o 
   9   7   1      238.53      238.85     20.52 o 
  10   7   1        0.84       13.67      9.33 o 
  -7   8   1      186.64      242.01     26.76 o 
  -6   8   1      196.44      184.08     20.49 o 
  -5   8   1      459.75      451.15     27.55 o 
  -4   8   1       15.82       16.38     11.04 o 
  -3   8   1      385.81      411.14     24.15 o 
  -2   8   1      590.97      586.30     23.81 o 
  -1   8   1      909.31      903.57     28.09 o 
   0   8   1     1244.30     1223.37     34.31 o 
   1   8   1       99.66       93.52     12.99 o 
   2   8   1      336.74      362.21     34.77 o 
   3   8   1      831.94      822.97     41.67 o 
   4   8   1     1922.47     2057.52     32.67 o 
   5   8   1     1064.73     1098.04     28.41 o 
   6   8   1      106.99      104.97      8.78 o 
   7   8   1        1.36        3.91      2.97 o 
   8   8   1       25.28       28.65     10.47 o 
  -6   9   1       31.02       35.72     14.24 o 
  -5   9   1      141.79      156.90     22.02 o 
  -4   9   1      396.59      366.18     50.98 o 
  -3   9   1      344.89      353.65     24.09 o 
  -2   9   1      236.00      224.67     18.34 o 
  -1   9   1      100.34      137.42     16.70 o 
   0   9   1      305.28      304.75     18.61 o 
   1   9   1       37.24       31.29     12.38 o 
   2   9   1      131.14      102.83     24.48 o 
   3   9   1        5.98        3.34     14.66 o 
   4   9   1      307.50      245.99     18.90 o 
   5   9   1     1591.81     1601.95     24.36 o 
   6   9   1      107.07      121.38     16.86 o 
  -4  10   1      531.90      530.32     37.73 o 
  -3  10   1      322.41      324.98     24.41 o 
  -2  10   1       38.44       30.80     21.46 o 
  -1  10   1       18.74       15.68      7.94 o 
   0  10   1        7.05       19.99      9.44 o 
   1  10   1      767.67      861.28     26.65 o 
   2  10   1      970.01     1010.12     26.02 o 
   3  10   1      220.15      218.00     13.44 o 
   4  10   1        8.51        5.60      7.70 o 
   5  10   1      211.31      174.58     18.03 o 
  -3  11   1      284.73      288.21     26.67 o 
  -2  11   1      127.50      113.17     18.23 o 
  -1  11   1      129.00      112.70     43.83 o 
   0  11   1      110.54      119.52     14.49 o 
   1  11   1      373.14      320.55     29.65 o 
   2  11   1     1261.91     1388.14     63.71 o 
   3  11   1     1385.92     1619.81     49.78 o 
   4  11   1        1.76       21.45     10.83 o 
  -1  12   1      444.02      438.95     46.83 o 
   0  12   1        0.08       11.14     13.75 o 
   1  12   1       18.77       20.09     12.18 o 
   2  12   1      113.30      116.75     21.39 o 
   3  12   1      236.50      256.55     23.62 o 
  -1 -12   2      333.01      305.14     34.75 o 
   0 -12   2       29.23       24.69     12.40 o 
  -3 -11   2        1.19        3.83      7.25 o 
  -2 -11   2      169.59      171.52     14.65 o 
  -1 -11   2      365.09      407.30     21.55 o 
   0 -11   2      196.82      211.39     18.75 o 
   1 -11   2       22.58        9.59      6.79 o 
   2 -11   2        2.48       -6.69      6.69 o 
  -5 -10   2      390.60      420.18     25.41 o 
  -4 -10   2      174.82      156.24     19.18 o 
  -3 -10   2       13.72       30.33      8.40 o 
  -2 -10   2       29.70       44.80     10.61 o 
  -1 -10   2       67.73       46.05     10.52 o 
   0 -10   2      748.94      787.26     28.42 o 
   1 -10   2      752.78      792.14     34.38 o 
   2 -10   2      233.27      286.29     32.48 o 
   3 -10   2       71.17       55.88     25.75 o 
   4 -10   2       31.42       29.98     11.34 o 
  -8  -9   2        0.11       23.46      9.62 o 
  -7  -9   2       20.59       14.26      8.89 o 
  -6  -9   2      296.19      301.89     22.55 o 
  -5  -9   2     1273.61     1343.73     39.33 o 
  -4  -9   2     1054.42     1114.01     25.65 o 
  -3  -9   2      159.34      141.68     12.33 o 
  -2  -9   2      126.05      106.87     12.15 o 
  -1  -9   2      467.45      480.09     20.56 o 
   0  -9   2       97.14      135.71     21.56 o 
   1  -9   2      478.68      512.50     24.28 o 
   2  -9   2      613.63      633.21     28.07 o 
   3  -9   2      399.16      445.89     27.11 o 
   4  -9   2       75.74       24.99     38.41 o 
   5  -9   2        1.44        6.93     17.12 o 
  -9  -8   2        0.29        7.48      8.73 o 
  -8  -8   2       37.43       19.95     10.44 o 
  -7  -8   2      227.09      226.37     19.49 o 
  -6  -8   2      228.54      216.22     19.16 o 
  -5  -8   2      844.94      884.22     17.18 o 
  -4  -8   2       46.62       36.95      6.64 o 
  -3  -8   2      514.22      517.49     41.15 o 
  -2  -8   2      500.73      485.21     23.46 o 
  -1  -8   2      414.25      407.06     19.07 o 
   0  -8   2       97.95      110.00     16.40 o 
   1  -8   2      317.51      293.06     22.83 o 
   2  -8   2      395.47      429.64     33.93 o 
   3  -8   2        9.09       29.54     20.03 o 
   4  -8   2      323.48      277.60     23.61 o 
   5  -8   2       12.82        9.17     14.91 o 
   6  -8   2      475.47      433.88     34.39 o 
 -11  -7   2        7.31        4.51      7.45 o 
 -10  -7   2       21.20       22.32     13.01 o 
  -9  -7   2      214.33      188.35     21.69 o 
  -8  -7   2      369.72      344.12     24.00 o 
  -7  -7   2     1695.98     1900.64     46.88 o 
  -6  -7   2      207.10      207.04     19.01 o 
  -5  -7   2      519.18      501.49     29.14 o 
  -4  -7   2       91.79       99.31      8.38 o 
  -3  -7   2        8.02        2.03      2.72 o 
  -2  -7   2      107.58       96.49     10.57 o 
  -1  -7   2     1563.72     1569.09     30.66 o 
   0  -7   2     2232.83     2182.62     38.49 o 
   1  -7   2      932.78      983.28     34.23 o 
   2  -7   2       30.74       24.71     11.35 o 
   3  -7   2       12.63        9.62      9.30 o 
   4  -7   2       17.41       41.58     25.71 o 
   5  -7   2       57.36       69.18     15.87 o 
   6  -7   2      313.56      304.33     23.15 o 
   7  -7   2      569.50      609.25     41.00 o 
 -12  -6   2      158.57      164.85     32.25 o 
 -11  -6   2       10.79       29.12     12.92 o 
 -10  -6   2      115.72       95.86     18.99 o 
  -9  -6   2      538.50      559.47     31.99 o 
  -8  -6   2      332.79      343.77     24.90 o 
  -7  -6   2      232.20      263.48     21.09 o 
  -6  -6   2       21.79        7.57     10.56 o 
  -5  -6   2      294.34      306.92     12.65 o 
  -4  -6   2      647.44      609.33     19.14 o 
  -3  -6   2     2206.13     2302.98     29.35 o 
  -2  -6   2     1222.61     1277.68     34.39 o 
  -1  -6   2      582.40      675.18     27.12 o 
   0  -6   2      635.52      695.75     31.56 o 
   1  -6   2     1035.17     1012.59     28.09 o 
   2  -6   2     2295.91     2193.86     44.39 o 
   3  -6   2       27.48       21.80      8.62 o 
   4  -6   2      170.76      170.41     22.65 o 
   5  -6   2      228.48      229.90     20.24 o 
   6  -6   2      317.98      356.70     27.39 o 
   7  -6   2       76.09       61.01     34.48 o 
   8  -6   2        2.83        8.82     19.19 o 
 -12  -5   2      191.85      161.85     33.39 o 
 -11  -5   2      100.18       91.95     21.48 o 
 -10  -5   2        0.23        9.34      9.10 o 
  -9  -5   2      293.42      323.09     26.17 o 
  -8  -5   2      208.44      209.11     21.73 o 
  -7  -5   2      579.72      591.05     39.37 o 
  -6  -5   2      365.62      340.14     21.11 o 
  -5  -5   2     1039.68     1040.08     34.14 o 
  -4  -5   2      258.73      253.79      6.81 o 
  -3  -5   2     5076.97     5267.25     49.72 o 
  -2  -5   2     4838.65     4833.07    104.31 o 
  -1  -5   2     1420.42     1389.48     22.23 o 
   0  -5   2      606.96      626.87     24.33 o 
   1  -5   2      815.77      843.65     32.55 o 
   2  -5   2     1027.36     1075.83     70.20 o 
   3  -5   2     2057.71     2072.99     40.08 o 
   4  -5   2      609.91      629.76     30.01 o 
   5  -5   2       65.01       44.66     13.40 o 
   6  -5   2      131.03      125.06     17.98 o 
   7  -5   2      132.89      187.28     28.75 o 
   8  -5   2       99.51      161.42     21.49 o 
   9  -5   2       50.33       37.94     12.75 o 
 -12  -4   2      243.61      276.25     37.12 o 
 -11  -4   2      429.21      444.79     34.85 o 
 -10  -4   2      478.75      484.63     32.48 o 
  -9  -4   2      216.29      250.35     25.75 o 
  -8  -4   2      188.57      197.71     17.19 o 
  -7  -4   2      532.81      509.10     22.93 o 
  -6  -4   2      881.45      878.52     28.76 o 
  -5  -4   2       30.99       24.96      9.95 o 
  -4  -4   2       70.99       69.75     12.42 o 
  -3  -4   2     1172.62     1217.83     16.76 o 
  -2  -4   2     3809.69     3625.96     44.08 o 
  -1  -4   2     4519.73     4530.93     54.81 o 
   0  -4   2      453.22      398.12     14.09 o 
   1  -4   2      111.49      109.95     11.92 o 
   2  -4   2      205.89      179.09     14.20 o 
   3  -4   2     3733.02     3772.24     61.68 o 
   4  -4   2      616.57      641.10     32.69 o 
   5  -4   2        0.33        8.75     13.96 o 
   6  -4   2      313.38      325.48     31.00 o 
   7  -4   2        0.54       -8.20      8.20 o 
   8  -4   2      511.15      546.66     29.02 o 
   9  -4   2      262.63      258.67     22.56 o 
  10  -4   2        0.14        8.69      8.88 o 
 -12  -3   2      191.02      148.00     33.21 o 
 -11  -3   2      803.82      964.85     48.63 o 
 -10  -3   2      257.76      307.27     31.52 o 
  -9  -3   2      100.84       91.22     10.49 o 
  -8  -3   2      392.32      368.98     29.62 o 
  -7  -3   2        0.91        3.72      2.18 o 
  -6  -3   2     5240.20     5452.80     51.55 o 
  -5  -3   2     4933.10     5188.73     92.54 o 
  -4  -3   2      788.84      727.13     36.25 o 
  -3  -3   2        6.83        1.47      4.07 o 
  -2  -3   2      170.20      161.80      4.28 o 
  -1  -3   2       10.76       15.41      4.67 o 
   0  -3   2       52.94       66.57      5.07 o 
   1  -3   2        5.87        6.36      4.87 o 
   2  -3   2        7.88       13.48      6.45 o 
   3  -3   2     6014.29     6031.88     78.94 o 
   4  -3   2     3459.94     3406.72     58.55 o 
   5  -3   2      426.77      450.12     21.64 o 
   6  -3   2      355.59      398.58     31.33 o 
   7  -3   2      798.52      865.15     34.38 o 
   8  -3   2      367.66      352.24     24.27 o 
   9  -3   2     1089.18     1136.16     44.44 o 
  10  -3   2      673.02      732.76     47.39 o 
 -12  -2   2        0.09        8.25      5.82 o 
 -11  -2   2      248.60      288.73     31.89 o 
 -10  -2   2     1183.54     1294.54     31.45 o 
  -9  -2   2      216.36      220.03     15.98 o 
  -8  -2   2      204.29      213.66     14.02 o 
  -7  -2   2      511.42      501.52     16.37 o 
  -6  -2   2     1077.45     1072.64     37.63 o 
  -5  -2   2     6248.47     6416.02    118.53 o 
  -4  -2   2     4093.53     4183.89     57.06 o 
  -3  -2   2      106.68      104.28      8.21 o 
  -2  -2   2     7931.65     8329.97     81.50 o 
  -1  -2   2      562.54      511.11     14.93 o 
   0  -2   2      507.16      442.08     13.19 o 
   1  -2   2     3088.16     2937.30     21.00 o 
   2  -2   2      592.55      569.10     10.91 o 
   3  -2   2      956.75      978.26     27.33 o 
   4  -2   2     1805.28     1902.93     36.57 o 
   5  -2   2     1630.71     1657.36     40.24 o 
   6  -2   2     1093.65     1130.00     30.41 o 
   7  -2   2       13.93       28.27     10.78 o 
   8  -2   2       21.04       14.32     10.00 o 
   9  -2   2      251.17      251.57     21.48 o 
  10  -2   2      447.02      493.73     30.70 o 
  11  -2   2       44.60       39.90     13.21 o 
 -12  -1   2       16.95        2.86     10.52 o 
 -11  -1   2       72.38      110.33     20.15 o 
 -10  -1   2      170.54      190.72     27.45 o 
  -9  -1   2      266.93      275.80     17.42 o 
  -8  -1   2     1874.36     1976.51     40.09 o 
  -7  -1   2      848.85      883.65     23.64 o 
  -6  -1   2     1515.41     1529.55     30.92 o 
  -5  -1   2      749.96      705.49     25.11 o 
  -4  -1   2     1282.95     1193.30     35.92 o 
  -3  -1   2        4.77        2.92      2.89 o 
  -2  -1   2     6435.82     6154.39     32.06 o 
  -1  -1   2     5639.93     5861.14     30.81 o 
   0  -1   2     7757.67     7735.48     47.65 o 
   1  -1   2    37166.22    38696.86    181.76 o 
   2  -1   2      526.19      577.22     13.29 o 
   3  -1   2      419.25      393.76     13.80 o 
   4  -1   2      959.48      987.58     21.97 o 
   5  -1   2      570.65      611.58     25.91 o 
   6  -1   2     1939.14     1938.36     39.34 o 
   7  -1   2     2096.06     2141.48     50.96 o 
   8  -1   2      883.54      828.54     28.06 o 
   9  -1   2      125.21      141.39     16.85 o 
  10  -1   2      167.25      176.72     19.23 o 
  11  -1   2       28.36        6.82     10.42 o 
 -11   0   2        9.73        1.63      4.29 o 
 -10   0   2       11.90        3.30      6.86 o 
  -9   0   2       79.26       84.59     17.39 o 
  -8   0   2      761.16      843.29     26.29 o 
  -7   0   2      472.76      493.49     24.22 o 
  -6   0   2      522.75      516.56     30.75 o 
  -5   0   2     1770.31     1832.83     32.90 o 
  -4   0   2      923.54      889.02     27.03 o 
  -3   0   2      647.64      601.16     13.05 o 
  -2   0   2     1030.24     1038.62     10.69 o 
  -1   0   2     2575.42     2539.06     14.33 o 
   1   0   2      101.41      109.95      4.53 o 
   2   0   2      308.80      264.51      8.07 o 
   3   0   2       35.74       43.22      5.61 o 
   4   0   2      157.49      145.46     12.21 o 
   5   0   2       79.66       61.81     10.51 o 
   6   0   2      155.28      170.30     15.04 o 
   7   0   2      573.48      594.82     28.25 o 
   8   0   2      110.99      129.38     21.87 o 
   9   0   2       62.22       41.06     24.96 o 
  10   0   2       75.11       98.69     27.08 o 
  11   0   2      113.70      135.17     18.54 o 
 -11   1   2       12.62       22.86      7.74 o 
 -10   1   2      738.43      699.06     56.20 o 
  -9   1   2      649.79      690.91     26.97 o 
  -8   1   2      264.20      265.48     22.84 o 
  -7   1   2       82.57       81.26     17.96 o 
  -6   1   2       11.88       15.63      8.61 o 
  -5   1   2      207.85      202.60     13.89 o 
  -4   1   2     1252.80     1260.46     30.30 o 
  -3   1   2     1266.05     1213.12     20.92 o 
  -2   1   2     6851.15     6430.69     45.58 o 
  -1   1   2    17273.13    17218.39    133.16 o 
   0   1   2     1609.21     1507.02     14.77 o 
   1   1   2     2747.60     2687.18     23.12 o 
   2   1   2     7009.74     6835.74     44.11 o 
   3   1   2     1363.64     1343.95     22.43 o 
   4   1   2       14.88        3.05      4.73 o 
   5   1   2     4237.25     4298.92     61.30 o 
   6   1   2      732.24      705.44     30.61 o 
   7   1   2      275.72      286.56     19.48 o 
   8   1   2      121.39      133.70     14.41 o 
   9   1   2       12.59       22.49     10.77 o 
  10   1   2       74.98       52.53     13.28 o 
  11   1   2      357.39      373.42     24.92 o 
  12   1   2      229.87      193.93     23.01 o 
 -11   2   2       11.11       10.16      6.60 o 
 -10   2   2      169.57      187.73     18.33 o 
  -9   2   2      872.95      894.81     49.68 o 
  -8   2   2     1126.78     1146.72     40.63 o 
  -7   2   2       95.78       75.67     18.59 o 
  -6   2   2        9.83        4.15      7.05 o 
  -5   2   2      244.05      234.28     16.03 o 
  -4   2   2      104.57       87.13      9.73 o 
  -3   2   2      922.43      844.56     22.54 o 
  -2   2   2     1459.88     1290.45     14.54 o 
  -1   2   2     1592.13     1564.31     21.71 o 
   0   2   2      861.91      782.45     16.03 o 
   1   2   2      123.74      185.10     13.28 o 
   2   2   2       63.15       44.29      7.56 o 
   3   2   2        1.10        4.19      2.56 o 
   4   2   2       14.79       22.18      3.91 o 
   5   2   2     1892.56     1940.03     43.45 o 
   6   2   2      691.88      649.73     30.09 o 
   7   2   2      482.89      503.29     23.38 o 
   8   2   2      175.32      191.31     16.09 o 
   9   2   2       35.41       42.69     11.88 o 
  10   2   2      114.44      130.19     16.54 o 
  11   2   2      305.17      338.24     21.56 o 
  12   2   2      220.85      201.12     23.88 o 
 -10   3   2        0.13       14.52      7.84 o 
  -9   3   2      168.44      168.11     16.79 o 
  -8   3   2      300.70      354.18     26.73 o 
  -7   3   2      320.95      315.04     23.65 o 
  -6   3   2       45.83       61.35     14.60 o 
  -5   3   2        9.40        5.47      5.44 o 
  -4   3   2     1198.01     1145.94     41.18 o 
  -3   3   2     1180.89     1099.45     42.14 o 
  -2   3   2       25.13       10.99      9.76 o 
  -1   3   2     1524.50     1531.51     25.75 o 
   0   3   2      579.55      502.11     11.39 o 
   1   3   2       41.90       23.94      5.25 o 
   2   3   2     5364.97     5515.06     89.98 o 
   3   3   2     9924.42     9936.38    104.30 o 
   4   3   2      169.30      122.82     10.84 o 
   5   3   2      547.56      532.62     27.57 o 
   6   3   2       15.58       31.04      8.20 o 
   7   3   2       86.82       93.83     10.53 o 
   8   3   2       29.66       26.37      8.19 o 
   9   3   2       15.41        8.08     11.73 o 
  10   3   2      366.54      382.73     34.43 o 
  11   3   2      412.61      436.26     34.47 o 
  12   3   2      493.53      569.87     58.41 o 
 -10   4   2       69.61       39.61     13.14 o 
  -9   4   2        6.07        5.53      7.45 o 
  -8   4   2      114.15      103.23     18.48 o 
  -7   4   2      394.53      419.37     40.31 o 
  -6   4   2     1848.06     1929.96     57.07 o 
  -5   4   2        1.04       14.42      7.94 o 
  -4   4   2       10.12       16.15      9.58 o 
  -3   4   2     1360.30     1289.38     38.01 o 
  -2   4   2     4462.06     4662.03     86.42 o 
  -1   4   2     1435.08     1373.46     36.58 o 
   0   4   2      253.39      209.51      6.52 o 
   1   4   2      432.50      407.60      8.48 o 
   2   4   2     1097.86     1030.38     11.62 o 
   3   4   2    10950.21    11747.16     71.60 o 
   4   4   2     5316.67     5354.99    106.84 o 
   5   4   2       88.21      109.12      6.36 o 
   6   4   2        7.81        5.86      4.30 o 
   7   4   2      411.00      438.03     31.20 o 
   8   4   2     2444.15     2752.31     80.12 o 
   9   4   2      684.91      681.54     67.84 o 
  10   4   2       16.67       12.14      4.49 o 
  11   4   2       10.00        7.36      3.61 o 
  12   4   2      156.11      245.50     39.88 o 
  -9   5   2       15.02       16.38      8.76 o 
  -8   5   2        4.28       14.16      8.38 o 
  -7   5   2      511.95      509.47     26.09 o 
  -6   5   2     1399.45     1504.36     37.70 o 
  -5   5   2     1967.55     2024.09     51.50 o 
  -4   5   2        5.61       36.77     11.47 o 
  -3   5   2     1653.91     1632.12     45.14 o 
  -2   5   2       14.13       28.50     16.59 o 
  -1   5   2     1478.15     1316.28     28.55 o 
   0   5   2     3367.66     3141.69     64.09 o 
   1   5   2       39.14       30.42      6.73 o 
   2   5   2       10.45        8.04      3.67 o 
   3   5   2      349.86      319.22      8.94 o 
   4   5   2      281.70      283.50      8.93 o 
   5   5   2      314.56      343.06     10.18 o 
   7   5   2      109.00      120.22     11.72 o 
   8   5   2     1529.87     1610.47     48.43 o 
   9   5   2     1026.88     1206.30     66.35 o 
  10   5   2      189.58      160.71     14.11 o 
  11   5   2      506.44      407.90     64.16 o 
  12   5   2       88.17       43.41     16.04 o 
  -9   6   2        0.85       -4.83      8.22 o 
  -8   6   2        1.31       43.82     19.93 o 
  -7   6   2       38.92       19.85     20.30 o 
  -6   6   2     1484.70     1634.92     43.13 o 
  -5   6   2     1939.06     1979.19     43.30 o 
  -4   6   2      547.27      603.58     25.76 o 
  -3   6   2       68.16       90.89     14.74 o 
  -2   6   2      917.14      821.91     33.35 o 
  -1   6   2      468.37      508.00     23.54 o 
   0   6   2     1913.85     1838.19     60.71 o 
   1   6   2     3262.98     3394.46     47.24 o 
   2   6   2       28.58       12.38      6.77 o 
   3   6   2      430.46      425.37     12.92 o 
   4   6   2      331.02      316.40     18.60 o 
   5   6   2      437.59      450.23     15.35 o 
   6   6   2      416.06      380.38     19.36 o 
   7   6   2       23.99       38.68     25.18 o 
   8   6   2      309.50      291.47     18.61 o 
   9   6   2      628.15      708.48     28.03 o 
  10   6   2      662.86      551.83     87.75 o 
  11   6   2      109.21       46.90     13.64 o 
  -8   7   2      109.84       74.68     40.65 o 
  -7   7   2        7.63       16.06     11.74 o 
  -6   7   2       70.41       91.17     18.94 o 
  -5   7   2      174.88      180.92     20.23 o 
  -4   7   2      688.86      711.54     27.72 o 
  -3   7   2      120.81      129.52     16.60 o 
  -2   7   2       28.49       36.05     12.37 o 
  -1   7   2      106.14      133.91     13.01 o 
   0   7   2      871.77      876.98     23.56 o 
   1   7   2      309.59      289.63     16.94 o 
   2   7   2       20.65        9.65      3.58 o 
   3   7   2      662.62      658.80     20.88 o 
   4   7   2      101.74      104.52      5.87 o 
   5   7   2     1415.68     1387.47     45.52 o 
   6   7   2     3383.78     3618.51     77.77 o 
   7   7   2      514.18      557.73     22.25 o 
   8   7   2       11.19        6.69      5.86 o 
   9   7   2       33.27       39.09     10.16 o 
  -7   8   2      156.70      166.24     26.95 o 
  -6   8   2       34.92       25.31     12.19 o 
  -5   8   2       36.95       33.81     12.29 o 
  -4   8   2       13.01       22.12     12.41 o 
  -3   8   2      531.80      547.46     29.81 o 
  -2   8   2      456.94      436.75     22.15 o 
  -1   8   2      778.26      712.42     24.19 o 
   0   8   2      857.04      895.17     38.10 o 
   1   8   2      534.53      541.06     24.86 o 
   2   8   2      194.49      187.98     23.49 o 
   3   8   2       74.17       49.96     11.80 o 
   4   8   2       31.41       22.27      6.26 o 
   5   8   2      166.88      179.40     19.14 o 
   6   8   2     1395.83     1433.76     89.49 o 
   7   8   2      549.36      597.33     25.52 o 
   8   8   2       40.11       40.63     15.60 o 
  -6   9   2       92.52       83.31     17.27 o 
  -5   9   2      220.11      193.56     27.37 o 
  -4   9   2      142.92      155.41     18.57 o 
  -3   9   2      280.73      314.26     26.27 o 
  -2   9   2       53.86       53.72     14.50 o 
  -1   9   2        0.43        0.52     15.60 o 
   0   9   2      262.17      226.35     16.33 o 
   1   9   2      215.99      228.23     21.54 o 
   2   9   2     1134.70     1185.54     28.28 o 
   3   9   2     1352.57     1338.58     44.54 o 
   4   9   2     1618.29     1695.87     56.41 o 
   5   9   2      230.07      217.79     20.39 o 
   6   9   2       34.62       29.13     14.57 o 
   7   9   2       15.54       -5.30      5.30 o 
  -5  10   2      110.37       62.93     15.29 o 
  -4  10   2      704.96      686.66     44.02 o 
  -3  10   2      356.02      390.47     24.67 o 
  -2  10   2      245.29      215.75     18.60 o 
  -1  10   2       16.06        8.05      7.44 o 
   0  10   2       41.97       44.05     26.15 o 
   1  10   2      420.92      408.86     19.01 o 
   2  10   2      502.23      459.14     31.01 o 
   3  10   2      368.77      333.11     26.53 o 
   4  10   2      323.63      318.01     24.01 o 
   5  10   2      560.46      553.65     28.88 o 
   6  10   2      450.57      496.63     25.71 o 
  -3  11   2      227.54      248.14     25.80 o 
  -2  11   2       77.71       63.98     13.19 o 
  -1  11   2       37.67       33.92     12.26 o 
   0  11   2       45.47       50.57     21.26 o 
   1  11   2      419.04      437.14     36.24 o 
   2  11   2      640.52      630.64     40.38 o 
   3  11   2      368.10      368.05     28.86 o 
   4  11   2        6.26       34.30     15.79 o 
   5  11   2       10.28       11.38      9.68 o 
  -1  12   2        9.21       11.32     14.69 o 
   0  12   2       39.23       39.41     15.65 o 
   1  12   2      130.97      126.28     23.16 o 
   2  12   2      807.43      875.15     43.49 o 
   3  12   2      629.19      672.34     44.28 o 
   4  12   2       63.84       56.07     15.56 o 
   2  13   2       26.84       10.45      8.03 o 
  -3 -11   3        3.37       11.26      8.27 o 
  -2 -11   3      203.66      184.17     24.50 o 
  -1 -11   3      212.48      181.11     15.35 o 
   0 -11   3       66.76       43.40     16.97 o 
   1 -11   3        3.92        7.55      6.70 o 
   2 -11   3        9.29       18.12      9.01 o 
  -6 -10   3      281.06      273.49     23.82 o 
  -5 -10   3      884.00      979.02     47.60 o 
  -4 -10   3     1487.79     1652.71     49.12 o 
  -3 -10   3      120.30      129.43     26.92 o 
  -2 -10   3        0.11        1.51      6.16 o 
  -1 -10   3       40.39       42.33     10.01 o 
   0 -10   3      179.62      257.62     22.82 o 
   1 -10   3      149.80      140.97     24.77 o 
   2 -10   3       13.22       12.95     10.58 o 
   3 -10   3       85.96       85.70     37.68 o 
   4 -10   3      276.59      285.62     28.07 o 
  -8  -9   3      349.46      326.82     23.62 o 
  -7  -9   3        1.62       11.86      6.82 o 
  -6  -9   3        1.22        4.44      6.62 o 
  -5  -9   3       27.95       31.86     15.03 o 
  -4  -9   3      434.83      426.86     27.66 o 
  -3  -9   3        0.85        2.52      5.13 o 
  -2  -9   3      288.19      263.55     16.32 o 
  -1  -9   3      103.19      108.67     14.85 o 
   0  -9   3     1139.44     1160.63     31.78 o 
   1  -9   3      838.74      859.23     29.86 o 
   2  -9   3      517.29      539.72     26.28 o 
   3  -9   3        2.53       16.06      9.76 o 
   4  -9   3       56.89       92.84     18.31 o 
   5  -9   3       58.04       61.54     16.37 o 
 -10  -8   3      209.61      150.88     26.19 o 
  -9  -8   3       43.53       39.50     14.08 o 
  -8  -8   3      476.70      480.96     28.30 o 
  -7  -8   3      349.79      332.19     25.10 o 
  -6  -8   3      546.90      584.19     29.03 o 
  -5  -8   3      318.19      319.35     23.28 o 
  -4  -8   3      379.62      416.65     16.33 o 
  -3  -8   3      927.02      965.63     23.49 o 
  -2  -8   3       13.22       28.19      9.05 o 
  -1  -8   3      473.99      462.07     26.23 o 
   0  -8   3       64.32       51.08     13.04 o 
   1  -8   3     1270.98     1403.90     35.57 o 
   2  -8   3     1355.24     1350.92     35.93 o 
   3  -8   3      183.52      208.27     20.50 o 
   4  -8   3        0.39        5.61      7.87 o 
   5  -8   3        1.16        3.32      8.98 o 
   6  -8   3      334.50      352.47     47.41 o 
 -11  -7   3      111.96      129.97     25.09 o 
 -10  -7   3        2.66        6.18      8.14 o 
  -9  -7   3        8.19        4.93      7.51 o 
  -8  -7   3      447.52      450.58     27.51 o 
  -7  -7   3      762.48      806.61     33.33 o 
  -6  -7   3        0.17       27.38     11.13 o 
  -5  -7   3        0.63        5.16      8.15 o 
  -4  -7   3        5.53       14.99      3.94 o 
  -3  -7   3      476.78      457.28     15.96 o 
  -2  -7   3     2354.14     2459.03     36.09 o 
  -1  -7   3      723.49      709.39     32.04 o 
   0  -7   3      160.89      183.78     19.28 o 
   1  -7   3       93.21      108.50     47.89 o 
   2  -7   3       17.40       17.38      9.08 o 
   3  -7   3      531.14      518.00     25.17 o 
   4  -7   3      267.50      274.21     21.12 o 
   5  -7   3       71.72       93.41     16.66 o 
   6  -7   3      348.34      339.19     23.89 o 
   7  -7   3      497.73      545.40     39.06 o 
 -11  -6   3        0.20       10.12      8.90 o 
 -10  -6   3       81.89       58.52     19.74 o 
  -9  -6   3      382.78      365.60     27.88 o 
  -8  -6   3      450.08      460.15     28.91 o 
  -7  -6   3      525.74      530.82     28.92 o 
  -6  -6   3        4.25       15.83     12.07 o 
  -5  -6   3       35.68       13.03      8.58 o 
  -4  -6   3      228.36      221.82      6.41 o 
  -3  -6   3      383.70      357.62     16.53 o 
  -2  -6   3     1098.04     1090.84     36.85 o 
  -1  -6   3     1540.82     1500.73     30.04 o 
   0  -6   3     1348.97     1386.20     49.15 o 
   1  -6   3      152.76      162.18     16.00 o 
   2  -6   3        0.59       10.65      9.75 o 
   3  -6   3     1055.17     1014.46     34.47 o 
   4  -6   3      183.28      178.55     17.49 o 
   5  -6   3       12.84       14.50      9.23 o 
   6  -6   3      520.46      574.22     28.98 o 
   7  -6   3      333.68      336.09     25.15 o 
   8  -6   3      255.25      251.81     27.60 o 
 -12  -5   3      212.43      206.02     30.31 o 
 -11  -5   3      212.90      243.85     28.46 o 
 -10  -5   3       69.76       66.17     25.95 o 
  -9  -5   3      209.84      224.19     25.20 o 
  -8  -5   3       14.77        4.68      8.39 o 
  -7  -5   3     1083.36     1096.61     45.37 o 
  -6  -5   3        3.95        0.43      7.81 o 
  -5  -5   3     1255.57     1311.84     41.27 o 
  -4  -5   3     1112.20     1156.15     38.50 o 
  -3  -5   3     1827.47     1745.15     22.39 o 
  -2  -5   3     1407.99     1444.20     42.16 o 
  -1  -5   3      690.35      697.72     30.00 o 
   0  -5   3       23.64       36.31      8.62 o 
   1  -5   3      292.76      269.50     17.09 o 
   2  -5   3     1919.99     1917.03     50.01 o 
   3  -5   3     1129.07     1122.73     30.45 o 
   4  -5   3     1561.04     1551.27     42.78 o 
   5  -5   3      763.60      751.62     47.80 o 
   6  -5   3      106.04      105.08     19.30 o 
   7  -5   3      136.92      137.83     20.24 o 
   8  -5   3        5.90       11.38      9.88 o 
   9  -5   3       78.49       78.78     17.67 o 
 -12  -4   3      249.87      225.49     33.07 o 
 -11  -4   3      495.66      563.68     44.06 o 
 -10  -4   3      450.40      434.19     33.16 o 
  -9  -4   3      422.23      394.37     29.48 o 
  -8  -4   3        7.02        6.42      5.36 o 
  -7  -4   3      212.59      196.74     12.75 o 
  -6  -4   3      318.79      317.72     23.60 o 
  -5  -4   3       68.46       43.44     13.75 o 
  -4  -4   3      465.60      424.08     26.03 o 
  -3  -4   3     1299.63     1185.84     31.47 o 
  -2  -4   3     2948.85     2796.54     55.24 o 
  -1  -4   3     1181.16     1156.17     29.74 o 
   0  -4   3      362.26      439.64     15.74 o 
   1  -4   3       85.32       59.55     14.18 o 
   2  -4   3     1409.90     1429.85     32.24 o 
   3  -4   3     1023.19     1051.47     33.59 o 
   4  -4   3     1490.42     1448.23     55.77 o 
   5  -4   3      163.77      211.73     33.14 o 
   6  -4   3      155.17      182.27     20.99 o 
   7  -4   3        8.01        9.65     15.52 o 
   8  -4   3      128.36      136.19     20.04 o 
   9  -4   3        8.58       10.96      9.95 o 
 -12  -3   3      184.18      174.15     35.97 o 
 -11  -3   3      463.95      445.75     40.24 o 
 -10  -3   3      158.08      173.36     26.51 o 
  -9  -3   3      161.79      152.29     30.03 o 
  -8  -3   3      159.71      162.46     10.69 o 
  -7  -3   3     1390.14     1408.13     17.75 o 
  -6  -3   3     1489.85     1535.62     18.87 o 
  -5  -3   3      747.50      763.15     54.64 o 
  -4  -3   3      924.45      994.20     37.28 o 
  -3  -3   3       18.84       92.30     17.06 o 
  -2  -3   3        2.75        5.15      1.55 o 
  -1  -3   3     2673.44     2534.56     26.52 o 
   0  -3   3     4550.37     4608.14     62.66 o 
   1  -3   3      323.87      352.98     22.00 o 
   2  -3   3     2735.87     2852.17     56.20 o 
   3  -3   3      302.62      288.98     18.79 o 
   4  -3   3     1378.29     1469.48     35.85 o 
   5  -3   3      347.63      310.25     20.20 o 
   6  -3   3       48.42       34.00     13.19 o 
   7  -3   3       17.83       75.94     25.38 o 
   8  -3   3      677.45      708.72     31.19 o 
   9  -3   3      441.49      461.72     27.03 o 
  10  -3   3       53.33       37.79     13.48 o 
 -12  -2   3       24.23       19.14     18.12 o 
 -11  -2   3      142.51      163.56     26.63 o 
 -10  -2   3       34.68       45.95     19.21 o 
  -9  -2   3       35.62       31.00     10.58 o 
  -8  -2   3      182.73      179.48     12.32 o 
  -7  -2   3       35.24       24.99      6.14 o 
  -6  -2   3     2325.88     2275.51     33.17 o 
  -5  -2   3     4354.24     4179.44     44.71 o 
  -4  -2   3     2190.70     2127.68     40.17 o 
  -3  -2   3      853.30      856.62     21.11 o 
  -2  -2   3     2613.35     2733.54     38.96 o 
  -1  -2   3     3028.54     3023.51     26.12 o 
   0  -2   3     3783.42     3644.61     47.12 o 
   1  -2   3     6670.87     6428.32     66.54 o 
   2  -2   3       76.08       48.39      9.34 o 
   3  -2   3     2693.57     2943.95     57.90 o 
   4  -2   3      716.15      685.05     27.54 o 
   5  -2   3      556.46      527.22     27.68 o 
   6  -2   3      294.35      302.62     21.32 o 
   7  -2   3      385.32      345.97     20.16 o 
   8  -2   3       40.48       26.85     25.46 o 
   9  -2   3      661.84      618.25     29.97 o 
  10  -2   3      568.24      583.12     34.26 o 
  11  -2   3       33.81       16.11     24.02 o 
 -12  -1   3        4.62       17.89     15.48 o 
 -11  -1   3       54.30       68.71     25.45 o 
 -10  -1   3      131.13      115.52     13.34 o 
  -9  -1   3      972.66      971.21     41.56 o 
  -8  -1   3      733.76      734.57     22.65 o 
  -7  -1   3       73.19       83.18     11.89 o 
  -6  -1   3      161.43      137.17     21.49 o 
  -5  -1   3     1794.76     1755.21     64.05 o 
  -4  -1   3     1492.91     1299.53     21.93 o 
  -3  -1   3     2444.88     2463.46     24.88 o 
  -2  -1   3      534.27      526.28     11.07 o 
  -1  -1   3     4599.38     4959.06     50.58 o 
   0  -1   3    10140.12     9809.40     93.38 o 
   1  -1   3     2524.70     2489.97     28.54 o 
   2  -1   3      850.30      771.79     22.66 o 
   3  -1   3     4471.24     4864.35     68.33 o 
   4  -1   3       62.80       64.87     10.48 o 
   5  -1   3     1341.95     1287.13     31.27 o 
   6  -1   3     4108.53     4177.69     78.02 o 
   7  -1   3      650.02      682.77     33.19 o 
   8  -1   3        5.62       10.31      7.61 o 
   9  -1   3      124.70      115.24     25.43 o 
  10  -1   3      117.32       96.05     15.87 o 
  11  -1   3      132.72      124.79     35.11 o 
 -11   0   3      115.23       94.10     16.81 o 
 -10   0   3       68.77       67.06     15.38 o 
  -9   0   3      440.22      469.36     21.98 o 
  -8   0   3     3762.50     3907.01     64.96 o 
  -7   0   3      831.16      840.52     24.30 o 
  -6   0   3       58.14       33.38     19.96 o 
  -5   0   3       48.58       19.66     12.50 o 
  -4   0   3        4.62       10.88      7.59 o 
  -3   0   3     4141.93     3958.91     75.04 o 
  -2   0   3     2676.85     2571.73     17.62 o 
  -1   0   3     7413.07     7606.01     47.71 o 
   0   0   3       83.73       98.71      7.69 o 
   1   0   3    10849.13    11361.18     65.85 o 
   2   0   3      556.44      498.72     11.77 o 
   3   0   3      349.68      379.85      9.27 o 
   4   0   3      224.80      198.09     13.63 o 
   5   0   3       35.61       24.28      8.91 o 
   6   0   3     5236.24     5614.08     97.11 o 
   7   0   3     3840.76     4046.48     80.79 o 
   8   0   3      901.09      949.43     29.24 o 
   9   0   3        3.85       25.15     16.15 o 
  10   0   3       27.33       27.23     12.91 o 
  11   0   3       70.91       79.72     17.21 o 
 -11   1   3        2.69       23.69     22.95 o 
 -10   1   3       11.58       -1.46      6.01 o 
  -9   1   3       51.73       32.62     25.31 o 
  -8   1   3      798.84      810.92     27.66 o 
  -7   1   3     1046.18     1130.35     33.96 o 
  -6   1   3      297.34      277.40     28.98 o 
  -5   1   3      157.92      170.46     14.07 o 
  -4   1   3     1236.83     1320.99     37.00 o 
  -3   1   3     6778.44     6800.95     71.29 o 
  -2   1   3     5433.07     5368.09     34.20 o 
  -1   1   3       71.79       63.52      5.08 o 
   0   1   3       80.61       80.62      4.89 o 
   1   1   3     1774.19     1962.42     14.90 o 
   2   1   3     9437.35     9060.87    115.10 o 
   3   1   3     1597.60     1377.08     18.11 o 
   4   1   3      533.63      466.07     15.47 o 
   5   1   3       41.96       39.41      9.77 o 
   6   1   3      158.19      139.78     13.17 o 
   7   1   3      884.01      894.45     33.95 o 
   8   1   3      185.19      214.70     16.35 o 
   9   1   3       81.79       63.20     36.29 o 
  10   1   3       31.07       31.02     10.66 o 
  11   1   3      341.50      382.22     35.02 o 
  12   1   3      302.09      308.68     28.66 o 
 -11   2   3      339.74      319.01     35.81 o 
 -10   2   3      554.79      550.04     37.00 o 
  -9   2   3       99.41      112.63     13.58 o 
  -8   2   3        6.56       12.58     25.27 o 
  -7   2   3       78.53       78.85     13.63 o 
  -6   2   3       10.99       13.09      8.11 o 
  -5   2   3       41.32       35.77     10.84 o 
  -4   2   3     1305.95     1273.86     33.12 o 
  -3   2   3     3225.80     3280.65     61.32 o 
  -2   2   3    11329.42    11176.35     96.16 o 
  -1   2   3     2373.40     2311.42     17.89 o 
   0   2   3        0.66        4.87      2.28 o 
   1   2   3        9.55        5.94      2.86 o 
   2   2   3      929.95      903.45     16.41 o 
   3   2   3     4242.07     3991.45     60.17 o 
   4   2   3     3206.93     3102.61    121.17 o 
   5   2   3      591.41      584.93     22.09 o 
   6   2   3       36.41       36.37      9.47 o 
   7   2   3        0.33        1.65      6.18 o 
   8   2   3       71.90       52.48     10.99 o 
   9   2   3       22.33       11.47     14.23 o 
  10   2   3       42.22       53.31     12.44 o 
  11   2   3      181.30      181.44     21.97 o 
  12   2   3      215.38      182.50     22.31 o 
 -10   3   3      195.90      166.59     22.68 o 
  -9   3   3       77.62       84.99     12.50 o 
  -8   3   3      110.32      124.20     17.15 o 
  -7   3   3        1.90       12.53      6.05 o 
  -6   3   3        2.20       12.01      8.98 o 
  -5   3   3      274.15      290.84     20.65 o 
  -4   3   3      568.60      577.25     25.94 o 
  -3   3   3     1225.37     1225.74     38.81 o 
  -2   3   3      277.81      220.27     10.72 o 
  -1   3   3     1908.25     1888.59     24.88 o 
   0   3   3      453.64      354.61     10.26 o 
   1   3   3     1112.19     1020.98     18.70 o 
   2   3   3     2503.39     2497.71     37.67 o 
   3   3   3      112.85       96.76     23.42 o 
   4   3   3      688.92      740.56     26.45 o 
   5   3   3       15.18       15.09      4.88 o 
   6   3   3       21.86       21.94      9.86 o 
   7   3   3      447.89      415.69     37.77 o 
   8   3   3       32.00       36.72     21.11 o 
   9   3   3      776.00      861.25     26.87 o 
  10   3   3      157.46      151.67     15.40 o 
  11   3   3       75.39       66.95     12.80 o 
  12   3   3       19.20        2.42      5.76 o 
 -10   4   3        2.42       14.15      8.35 o 
  -9   4   3       19.34       11.31      8.72 o 
  -8   4   3       11.49       16.04      6.97 o 
  -7   4   3      796.16      754.26     37.10 o 
  -6   4   3     3160.57     3267.60     80.22 o 
  -5   4   3      408.75      396.35     30.33 o 
  -4   4   3     1694.35     1746.02     44.47 o 
  -3   4   3        9.33       12.08     15.32 o 
  -2   4   3        4.54       -7.97     10.70 o 
  -1   4   3     1903.72     2085.85     35.11 o 
   0   4   3        2.58        5.55      2.39 o 
   1   4   3     2268.61     2238.43     25.00 o 
   2   4   3     5974.21     6145.95     80.38 o 
   3   4   3     9021.45     9841.04    287.96 o 
   4   4   3     1023.22     1032.40     35.41 o 
   5   4   3      239.81      236.57     21.03 o 
   6   4   3      811.42      786.93     49.67 o 
   7   4   3        0.63        3.36      3.36 o 
   8   4   3      461.97      481.86     42.29 o 
   9   4   3      272.57      285.01     21.86 o 
  10   4   3      276.80      268.22     42.89 o 
  11   4   3      138.49      137.41     16.60 o 
  12   4   3       34.02       39.30     18.19 o 
  -9   5   3       10.54       20.29     36.94 o 
  -8   5   3        0.61       20.20     10.60 o 
  -7   5   3      108.53      103.63     35.73 o 
  -6   5   3      552.84      527.90     32.38 o 
  -5   5   3      793.46      743.73     33.94 o 
  -4   5   3       23.20       30.71     16.03 o 
  -3   5   3        4.17       15.93     13.88 o 
  -2   5   3      541.04      547.93     25.69 o 
  -1   5   3     1909.12     2003.31     35.62 o 
   0   5   3      298.52      251.29     10.07 o 
   1   5   3        0.36        1.83      2.87 o 
   2   5   3      109.19      108.74      5.62 o 
   3   5   3     1849.66     1916.53     47.00 o 
   4   5   3      327.83      245.56     12.35 o 
   5   5   3      834.14      899.89     26.00 o 
   6   5   3        7.58        5.78      2.86 o 
   7   5   3      446.97      486.43     43.86 o 
   8   5   3      775.21      882.59     94.60 o 
   9   5   3      572.10      682.89    112.16 o 
  10   5   3       17.74       13.61      6.11 o 
  11   5   3      110.91       52.78     15.25 o 
  -8   6   3      263.01      242.05     31.49 o 
  -7   6   3      220.84      216.56     19.45 o 
  -6   6   3     1760.82     1706.04     41.80 o 
  -5   6   3      513.81      498.08     25.11 o 
  -4   6   3      121.85      138.79     20.86 o 
  -3   6   3      146.26      148.70     15.26 o 
  -2   6   3        0.07        4.79      8.56 o 
  -1   6   3     2645.16     2612.03     46.45 o 
   0   6   3     3949.51     3766.12    123.35 o 
   1   6   3     2179.86     2163.24     76.76 o 
   2   6   3      425.95      415.66     32.60 o 
   3   6   3      108.62       49.58     14.16 o 
   4   6   3      205.31      257.28     19.58 o 
   5   6   3     1433.29     1627.92     24.77 o 
   6   6   3     1132.56     1294.17     55.10 o 
   7   6   3      552.74      557.46     31.08 o 
   8   6   3      614.63      587.59     43.11 o 
   9   6   3      265.93      289.66     25.36 o 
  10   6   3      231.46      207.79     17.37 o 
  -8   7   3      154.45      157.09     24.92 o 
  -7   7   3       18.30        9.46      8.12 o 
  -6   7   3       83.31       75.33     33.22 o 
  -5   7   3      938.11      934.46     46.11 o 
  -4   7   3     1331.26     1367.27     37.24 o 
  -3   7   3      234.88      241.94     34.96 o 
  -2   7   3        6.91       22.31      9.42 o 
  -1   7   3      205.35      217.65     34.08 o 
   0   7   3      997.62      965.03     24.26 o 
   1   7   3     1448.03     1381.14     53.24 o 
   2   7   3      182.07      180.66      8.55 o 
   3   7   3        3.65        2.54      2.07 o 
   4   7   3      333.87      305.83     21.87 o 
   5   7   3     1077.22     1115.89     36.04 o 
   6   7   3     1124.12     1216.30     26.35 o 
   7   7   3        6.03        9.76      7.73 o 
   8   7   3        2.96        5.91     15.32 o 
   9   7   3        0.33       49.32     14.70 o 
  -7   8   3        2.68       24.25     11.93 o 
  -6   8   3      475.89      473.87     30.76 o 
  -5   8   3       20.91       29.17     15.03 o 
  -4   8   3      788.38      783.71     55.90 o 
  -3   8   3     3261.78     3485.06     54.10 o 
  -2   8   3      813.27      822.80     29.58 o 
  -1   8   3       15.10       18.70      9.86 o 
   0   8   3      369.05      387.11     23.95 o 
   1   8   3        0.20        8.85      7.13 o 
   2   8   3        3.18        3.99      6.30 o 
   3   8   3      100.69       81.76     12.87 o 
   4   8   3      275.94      257.18     23.88 o 
   5   8   3      562.44      607.68     39.46 o 
   6   8   3     1937.91     2145.28     55.97 o 
   7   8   3      305.66      321.94     23.17 o 
   8   8   3        5.34       -3.58      6.22 o 
  -6   9   3       22.69        1.99      8.09 o 
  -5   9   3      145.61      148.86     24.18 o 
  -4   9   3       11.02        8.55      9.30 o 
  -3   9   3     1261.63     1197.46     72.06 o 
  -2   9   3      945.95      943.74     30.77 o 
  -1   9   3      206.10      214.33     16.72 o 
   0   9   3       36.72       30.01     15.06 o 
   1   9   3       39.71       23.70      8.87 o 
   2   9   3      808.40      866.04     25.00 o 
   3   9   3     1301.15     1342.24     44.24 o 
   4   9   3      781.68      843.69     36.51 o 
   5   9   3       86.79       66.42     18.58 o 
   6   9   3       26.57        1.30      7.80 o 
   7   9   3      249.71      281.52     22.09 o 
  -5  10   3      164.70      202.15     23.93 o 
  -4  10   3       21.62        4.06      7.74 o 
  -3  10   3       40.61       31.57     12.13 o 
  -2  10   3      121.00      112.94     16.38 o 
  -1  10   3        2.45        2.25      6.69 o 
   0  10   3       39.41       49.75     11.73 o 
   1  10   3       92.01      100.54     13.52 o 
   2  10   3      617.60      614.25     34.43 o 
   3  10   3     1397.94     1486.09     48.57 o 
   4  10   3      218.78      178.53     24.38 o 
   5  10   3        8.00       26.97     12.21 o 
   6  10   3      102.09      106.18     16.39 o 
  -3  11   3      160.25      153.54     26.03 o 
  -2  11   3       47.91       25.58      9.48 o 
  -1  11   3       43.34       41.45     21.70 o 
   0  11   3      141.77      147.35     23.31 o 
   1  11   3       46.75       30.13     17.91 o 
   2  11   3      162.14      136.71     22.27 o 
   3  11   3      601.93      618.23     35.41 o 
   4  11   3      571.71      575.24     33.81 o 
   5  11   3      101.80      110.74     18.39 o 
  -1  12   3      209.05      190.71     37.42 o 
   0  12   3      235.00      283.10     35.96 o 
   1  12   3      588.39      541.26     42.36 o 
   2  12   3      186.24      154.74     24.21 o 
   3  12   3       41.79       23.50     11.75 o 
   4  12   3        6.55        4.40      7.22 o 
   2  13   3        7.07       16.29      9.13 o 
   3  13   3       75.97       83.86     20.45 o 
  -4 -11   4       32.66       31.59     15.14 o 
  -3 -11   4       71.24       53.40     18.71 o 
  -2 -11   4      333.70      323.16     32.54 o 
  -1 -11   4      317.10      309.36     28.31 o 
   0 -11   4      141.32      136.11     18.18 o 
   1 -11   4       89.61       45.89     12.07 o 
  -6 -10   4      275.44      302.04     26.08 o 
  -5 -10   4      440.53      500.64     34.49 o 
  -4 -10   4      639.24      670.74     40.31 o 
  -3 -10   4       10.10       26.56     13.24 o 
  -2 -10   4        0.13        5.97      4.40 o 
  -1 -10   4        9.11        6.44      5.22 o 
   0 -10   4       57.34       12.32     25.18 o 
   1 -10   4      402.63      391.78     23.42 o 
   2 -10   4      181.11      182.63     23.27 o 
   3 -10   4      198.18      211.92     23.48 o 
  -8  -9   4       63.68       63.82     15.62 o 
  -7  -9   4        1.16        8.27      9.84 o 
  -6  -9   4      155.14      185.98     20.75 o 
  -5  -9   4      382.32      411.63     26.73 o 
  -4  -9   4     1233.74     1408.96     46.82 o 
  -3  -9   4       40.20       23.14     11.06 o 
  -2  -9   4        3.57        7.84      4.89 o 
  -1  -9   4      233.89      199.69     14.85 o 
   0  -9   4      788.25      773.09     27.10 o 
   1  -9   4      319.85      375.00     22.28 o 
   2  -9   4      288.99      276.19     21.08 o 
   3  -9   4        3.48       15.20     15.54 o 
   4  -9   4        8.41       51.49     13.10 o 
   5  -9   4      269.76      234.55     27.11 o 
 -10  -8   4       12.84       -6.77      6.77 o 
  -9  -8   4      612.54      585.17     32.64 o 
  -8  -8   4     1506.19     1684.50     51.31 o 
  -7  -8   4      824.61      845.37     36.63 o 
  -6  -8   4      738.56      771.49     34.80 o 
  -5  -8   4      122.03      111.52     18.04 o 
  -4  -8   4      336.13      330.23     13.10 o 
  -3  -8   4      160.53      147.47     10.57 o 
  -2  -8   4        2.89        9.35     10.75 o 
  -1  -8   4        2.38        1.82      4.97 o 
   0  -8   4      350.94      350.67     20.04 o 
   1  -8   4     2466.01     2517.77     95.94 o 
   2  -8   4      420.07      431.77     23.03 o 
   3  -8   4        1.36        9.94      8.32 o 
   4  -8   4      491.97      493.86     29.59 o 
   5  -8   4       31.91       29.52     11.55 o 
   6  -8   4      507.49      539.09     43.09 o 
 -11  -7   4       53.42       34.30     16.05 o 
 -10  -7   4      140.17      102.23     20.54 o 
  -9  -7   4       23.90       13.04      8.99 o 
  -8  -7   4     1097.10     1241.68     45.87 o 
  -7  -7   4     1311.10     1537.84     47.86 o 
  -6  -7   4     1368.41     1503.98     46.57 o 
  -5  -7   4        4.24        7.51      8.62 o 
  -4  -7   4        2.15        2.17      3.88 o 
  -3  -7   4      319.49      297.20     19.80 o 
  -2  -7   4     1323.80     1383.36     49.43 o 
  -1  -7   4      129.70      136.91     12.56 o 
   0  -7   4        0.14       10.31      7.27 o 
   1  -7   4       95.07       77.67     12.47 o 
   2  -7   4      949.92      939.73     56.76 o 
   3  -7   4      988.15     1011.35     32.91 o 
   4  -7   4       11.25       33.43     16.66 o 
   5  -7   4       29.76       25.90     10.82 o 
   6  -7   4       70.46      121.13     20.49 o 
   7  -7   4      410.52      457.33     37.93 o 
 -11  -6   4      288.77      304.71     35.96 o 
 -10  -6   4       70.65       51.08     17.89 o 
  -9  -6   4       18.53       15.90     12.87 o 
  -8  -6   4      209.00      217.84     23.60 o 
  -7  -6   4      227.97      226.21     23.89 o 
  -6  -6   4      744.95      764.29     34.31 o 
  -5  -6   4       23.31       26.25     15.30 o 
  -4  -6   4      164.25      134.45     21.46 o 
  -3  -6   4      671.28      643.62     24.48 o 
  -2  -6   4     2506.34     2630.12     36.31 o 
  -1  -6   4     1312.72     1264.59     30.07 o 
   0  -6   4        3.77        5.72      7.62 o 
   1  -6   4      673.88      612.26     35.36 o 
   2  -6   4      401.28      352.66     23.38 o 
   3  -6   4      724.87      737.25     34.40 o 
   4  -6   4     1339.30     1398.68     36.35 o 
   5  -6   4      343.31      322.00     40.34 o 
   6  -6   4       72.26      102.63     28.03 o 
   7  -6   4      115.16      114.60     19.27 o 
   8  -6   4      177.33      178.26     40.47 o 
 -11  -5   4      404.52      417.01     44.29 o 
 -10  -5   4      654.64      730.36     45.40 o 
  -9  -5   4      177.27      228.59     26.21 o 
  -8  -5   4       59.74       41.69     21.31 o 
  -7  -5   4       12.03        4.84      8.44 o 
  -6  -5   4      162.54      192.49     23.08 o 
  -5  -5   4      534.88      524.86     27.10 o 
  -4  -5   4        0.34        7.44      8.89 o 
  -3  -5   4      110.32      107.91      8.23 o 
  -2  -5   4     2948.95     3014.82     66.11 o 
  -1  -5   4     2812.68     2798.79     55.18 o 
   0  -5   4     1691.89     1664.22     42.97 o 
   1  -5   4       12.48        0.69      6.35 o 
   2  -5   4      243.86      243.50     16.93 o 
   3  -5   4       21.52       14.22     23.36 o 
   4  -5   4      645.74      658.08     25.80 o 
   5  -5   4      149.74      182.07     20.77 o 
   6  -5   4        5.24        3.77     22.93 o 
   7  -5   4       11.03        9.87     10.26 o 
   8  -5   4       54.43       27.82     14.18 o 
   9  -5   4      434.18      434.47     36.64 o 
 -11  -4   4      218.78      207.29     25.81 o 
 -10  -4   4      136.19      162.73     24.28 o 
  -9  -4   4       12.51       36.31     16.08 o 
  -8  -4   4       96.46       83.90     17.69 o 
  -7  -4   4        0.81       10.99      9.22 o 
  -6  -4   4      112.16      116.13     19.43 o 
  -5  -4   4     3704.31     3777.94     80.38 o 
  -4  -4   4     3014.18     3223.49     74.05 o 
  -3  -4   4       50.81       40.09     16.36 o 
  -2  -4   4       50.68       45.34      4.20 o 
  -1  -4   4      196.56      207.40     11.32 o 
   0  -4   4       59.00       29.47     17.99 o 
   1  -4   4      121.17       97.79     11.22 o 
   2  -4   4     1668.75     1629.55     46.11 o 
   3  -4   4     1015.44      922.80     28.77 o 
   4  -4   4      943.53      978.37     29.91 o 
   5  -4   4      143.67      141.00     16.05 o 
   6  -4   4       26.41       15.73     20.67 o 
   7  -4   4       20.34       26.37     12.71 o 
   8  -4   4       18.54        8.31     14.34 o 
   9  -4   4      408.75      483.11    102.24 o 
 -12  -3   4      236.06      240.50     35.63 o 
 -11  -3   4      625.12      669.70     48.73 o 
 -10  -3   4      743.52      736.24     47.26 o 
  -9  -3   4      307.67      346.71     31.43 o 
  -8  -3   4       37.08       45.43      6.75 o 
  -7  -3   4      240.22      208.95      7.52 o 
  -6  -3   4        2.52        4.37      6.44 o 
  -5  -3   4     1084.85     1125.35     40.28 o 
  -4  -3   4     1130.11     1210.34     54.34 o 
  -3  -3   4     1959.50     1955.40     58.58 o 
  -2  -3   4       45.67       43.68      8.83 o 
  -1  -3   4        1.78        0.87      2.38 o 
   0  -3   4      112.09      109.55     12.55 o 
   1  -3   4     1504.70     1573.64     35.97 o 
   2  -3   4     1646.04     1806.84     35.10 o 
   3  -3   4      932.25      882.23     52.33 o 
   4  -3   4     1026.06      990.32     29.70 o 
   5  -3   4      266.91      292.86     21.28 o 
   6  -3   4        6.27        3.31     15.24 o 
   7  -3   4      200.68      208.16     22.56 o 
   8  -3   4      100.81      111.69     20.26 o 
   9  -3   4      120.85      147.35     35.99 o 
  10  -3   4       74.95       53.57     27.78 o 
 -11  -2   4      223.09      215.08     28.68 o 
 -10  -2   4      151.08      170.29     26.30 o 
  -9  -2   4      593.36      609.78     20.46 o 
  -8  -2   4       54.49       34.27     10.16 o 
  -7  -2   4     1011.55      918.94     43.07 o 
  -6  -2   4     1818.10     1828.78     25.11 o 
  -5  -2   4     1242.44     1214.42     17.55 o 
  -4  -2   4      311.61      304.18     10.95 o 
  -3  -2   4     2426.28     2463.05     43.78 o 
  -2  -2   4       96.95       84.70     11.45 o 
  -1  -2   4     4845.17     5003.69     45.76 o 
   0  -2   4     5330.92     5316.31     66.27 o 
   1  -2   4     1173.41     1048.85     21.67 o 
   2  -2   4     2597.59     2932.51     56.73 o 
   3  -2   4      260.91      256.53     16.01 o 
   4  -2   4       96.43       97.04     12.67 o 
   5  -2   4      230.23      199.75     18.45 o 
   6  -2   4      228.57      205.42     18.41 o 
   7  -2   4      347.98      388.05     42.29 o 
   8  -2   4     1170.43     1278.33     77.46 o 
   9  -2   4      660.50      721.05     35.34 o 
  10  -2   4      107.60       94.02     22.19 o 
 -11  -1   4        1.00        2.64     11.19 o 
 -10  -1   4       23.61       18.05      7.79 o 
  -9  -1   4      319.51      315.95     16.88 o 
  -8  -1   4        1.49       19.24      7.93 o 
  -7  -1   4      376.51      387.11     19.83 o 
  -6  -1   4      404.92      373.52     31.06 o 
  -5  -1   4     2286.74     2187.00     37.37 o 
  -4  -1   4      472.81      409.29     12.94 o 
  -3  -1   4       79.96       36.24     11.64 o 
  -2  -1   4    12278.38    12791.41    138.30 o 
  -1  -1   4     4786.43     5286.46     43.54 o 
   0  -1   4     1605.83     1605.88     14.76 o 
   1  -1   4     9505.32     9382.79     95.05 o 
   2  -1   4     1909.17     1740.07     25.37 o 
   3  -1   4      613.89      693.67     26.87 o 
   4  -1   4      174.70      214.66     15.04 o 
   5  -1   4      712.48      678.49     29.84 o 
   6  -1   4      822.22      849.47     26.84 o 
   7  -1   4       26.74       16.34     15.39 o 
   8  -1   4       14.01       23.54     10.18 o 
   9  -1   4       23.41       36.72     17.18 o 
  10  -1   4      312.03      357.69     25.99 o 
  11  -1   4      124.88      101.91     18.97 o 
 -11   0   4        0.06       -4.01      9.46 o 
 -10   0   4       10.43        7.09     11.48 o 
  -9   0   4     1237.75     1319.89     32.79 o 
  -8   0   4     1189.33     1206.64     29.82 o 
  -7   0   4       21.88       22.22     15.01 o 
  -6   0   4       50.89       44.19      9.13 o 
  -5   0   4        2.58       -0.45      3.09 o 
  -4   0   4      476.07      385.74     13.43 o 
  -3   0   4     6725.32     6636.20     97.92 o 
  -2   0   4     2375.81     2273.88     27.52 o 
  -1   0   4     7030.58     7102.30     56.93 o 
   0   0   4      822.51      766.01     17.82 o 
   1   0   4      102.56       84.16      8.03 o 
   2   0   4      152.59      105.22      6.08 o 
   3   0   4      190.95      202.04      9.22 o 
   4   0   4       56.64       39.30      9.89 o 
   5   0   4     1422.45     1361.72     31.69 o 
   6   0   4     3992.42     4211.45     68.49 o 
   7   0   4     1193.26     1215.61     36.19 o 
   8   0   4       15.61       18.24     10.05 o 
   9   0   4      228.68      256.69     33.46 o 
  10   0   4        2.64       12.69     12.01 o 
  11   0   4      176.46      145.65     34.83 o 
 -11   1   4        6.49        5.90      4.44 o 
 -10   1   4       40.02       37.54     13.10 o 
  -9   1   4      118.88      142.22     15.38 o 
  -8   1   4     1774.76     1833.78     38.79 o 
  -7   1   4     1456.86     1591.94    135.56 o 
  -6   1   4       29.50       30.57      9.92 o 
  -5   1   4      329.65      310.31     18.34 o 
  -4   1   4       20.09       18.51     13.39 o 
  -3   1   4     3708.20     3770.18     54.88 o 
  -2   1   4     4776.27     4510.54     42.89 o 
  -1   1   4       92.17       86.79      5.34 o 
   0   1   4      962.29     1044.76     18.95 o 
   1   1   4      237.97      315.29     13.95 o 
   2   1   4      496.52      409.92     11.23 o 
   3   1   4      337.09      307.88     10.95 o 
   4   1   4      300.31      315.30     15.77 o 
   5   1   4       21.48       27.56     15.52 o 
   6   1   4     2420.70     2560.30     45.78 o 
   7   1   4     1638.35     1621.23     34.97 o 
   8   1   4      969.36      974.51     79.98 o 
   9   1   4        3.74       27.97     12.04 o 
  10   1   4       25.70        6.37      7.62 o 
  11   1   4       64.59       36.48     11.47 o 
 -11   2   4      555.48      549.39     76.64 o 
 -10   2   4       67.94       90.32     22.61 o 
  -9   2   4      138.41      132.82     26.02 o 
  -8   2   4       26.55       26.93     27.12 o 
  -7   2   4      939.02      987.80     31.29 o 
  -6   2   4      698.53      645.68     38.35 o 
  -5   2   4      668.31      715.73     32.18 o 
  -4   2   4      171.26      184.24     24.59 o 
  -3   2   4     2792.73     2768.23     54.06 o 
  -2   2   4     3299.78     3215.45     39.08 o 
  -1   2   4     2154.67     2109.91     26.06 o 
   0   2   4      171.04      191.18      6.97 o 
   1   2   4     2847.52     2883.64     34.72 o 
   2   2   4      160.77      130.55      7.21 o 
   3   2   4     9376.76     9572.44    203.96 o 
   4   2   4     7426.56     7798.51    129.68 o 
   5   2   4       93.18       85.40     18.09 o 
   6   2   4      789.61      718.43     31.13 o 
   7   2   4       11.76       20.04     10.39 o 
   8   2   4      678.74      728.01     24.89 o 
   9   2   4      584.08      608.04     24.93 o 
  10   2   4      357.74      338.50     22.38 o 
  11   2   4      231.42      249.23     19.94 o 
  12   2   4      165.34      197.89     24.45 o 
 -10   3   4      995.53      937.87     98.53 o 
  -9   3   4       42.75       42.54     10.55 o 
  -8   3   4       47.43       48.04     13.73 o 
  -7   3   4       99.99       95.25     13.98 o 
  -6   3   4      240.30      244.82     18.42 o 
  -5   3   4     1507.82     1579.35     35.22 o 
  -4   3   4      460.35      429.50     22.02 o 
  -3   3   4      503.77      469.05     20.46 o 
  -2   3   4     4345.93     4554.93     81.30 o 
  -1   3   4     8001.39     8478.42    183.60 o 
   0   3   4     2343.71     2323.93     30.53 o 
   1   3   4      260.45      272.14      5.98 o 
   2   3   4     1576.05     1676.47     32.05 o 
   3   3   4     1957.73     1878.40     70.81 o 
   4   3   4    10160.05    10642.52     62.28 o 
   5   3   4     2699.90     2723.95     55.15 o 
   6   3   4       56.28       49.52     17.05 o 
   7   3   4      118.29      141.18     19.93 o 
   8   3   4      152.79      145.63     14.12 o 
   9   3   4     2125.11     2377.81     42.61 o 
  10   3   4      341.46      356.36     21.42 o 
  11   3   4      125.36      148.51     45.93 o 
  12   3   4        0.03        9.93     10.00 o 
 -10   4   4      243.27      237.13     34.80 o 
  -9   4   4      236.24      228.88     22.33 o 
  -8   4   4       16.98       19.39     13.75 o 
  -7   4   4      116.71      140.68     17.16 o 
  -6   4   4       60.85       64.84     18.28 o 
  -5   4   4      308.16      300.88     20.42 o 
  -4   4   4      474.27      442.07     24.39 o 
  -3   4   4       73.39       76.65     11.04 o 
  -2   4   4        0.47       -3.41      5.94 o 
  -1   4   4       47.95       36.17      4.91 o 
   0   4   4     8080.44     8102.33    178.57 o 
   1   4   4     3106.38     3019.16     56.20 o 
   2   4   4      436.98      430.45     28.18 o 
   3   4   4      280.19      336.48     24.63 o 
   4   4   4      262.96      221.45      6.29 o 
   5   4   4      146.20      135.81      7.43 o 
   6   4   4       59.46       27.05     17.09 o 
   7   4   4       15.16       31.43      8.95 o 
   8   4   4       31.51       33.41      6.82 o 
   9   4   4      214.41      207.12     19.19 o 
  10   4   4      273.26      261.33     22.28 o 
  11   4   4       68.93       30.93      7.50 o 
  12   4   4       16.95       14.21      8.76 o 
  -9   5   4       32.46       11.21     12.53 o 
  -8   5   4       70.89       60.25     42.16 o 
  -7   5   4      125.04      127.42     16.49 o 
  -6   5   4      786.10      823.50     37.19 o 
  -5   5   4     1371.67     1375.79     46.26 o 
  -4   5   4      131.31      119.45     14.06 o 
  -3   5   4        7.46       12.67      6.53 o 
  -2   5   4        1.01        5.42      7.59 o 
  -1   5   4      307.93      379.61     23.29 o 
   0   5   4     1945.84     1876.22     51.38 o 
   1   5   4     2224.40     2085.43     57.68 o 
   2   5   4     2997.74     3143.51     68.43 o 
   3   5   4      736.72      798.23     41.25 o 
   4   5   4      120.20      145.43     16.78 o 
   5   5   4       95.14       81.46      8.26 o 
   6   5   4        1.91        9.72      3.88 o 
   7   5   4      213.29      194.22     12.77 o 
   8   5   4      181.16      233.32     14.97 o 
   9   5   4      860.73      855.72     24.96 o 
  10   5   4       56.33       42.73     15.93 o 
  11   5   4       50.82       24.64      6.83 o 
  -8   6   4      129.47      154.79     37.82 o 
  -7   6   4       36.12       33.55     13.23 o 
  -6   6   4      156.53      167.21     29.77 o 
  -5   6   4        3.47        9.07      6.43 o 
  -4   6   4      437.67      428.34     31.53 o 
  -3   6   4        0.20       10.59      5.96 o 
  -2   6   4      536.85      552.55     21.12 o 
  -1   6   4      162.88      131.44     20.46 o 
   0   6   4     1162.15     1117.06     39.21 o 
   1   6   4      258.06      235.36     14.87 o 
   2   6   4        1.03        0.96      4.27 o 
   3   6   4        5.96       21.05     17.42 o 
   4   6   4      626.33      671.25     43.15 o 
   5   6   4     1492.63     1600.91     44.30 o 
   6   6   4     1506.34     1535.68     36.50 o 
   7   6   4      682.05      631.59     29.29 o 
   8   6   4        1.57        1.83      4.08 o 
   9   6   4        2.05        1.74      6.82 o 
  10   6   4        9.98        2.32      5.46 o 
  -8   7   4      259.47      258.47     29.30 o 
  -7   7   4       76.26       75.43     14.85 o 
  -6   7   4      105.65      127.08     17.82 o 
  -5   7   4      263.55      239.21     19.46 o 
  -4   7   4       58.24       52.85     34.31 o 
  -3   7   4       24.18       25.63     11.49 o 
  -2   7   4      195.60      218.53     17.51 o 
  -1   7   4     1586.71     1603.73     32.62 o 
   0   7   4     2016.36     2029.44     34.15 o 
   1   7   4      502.00      499.55     23.59 o 
   2   7   4      416.10      366.94     18.41 o 
   3   7   4      415.94      391.80     29.46 o 
   4   7   4      269.26      307.58     27.12 o 
   5   7   4     1345.15     1471.50     43.78 o 
   6   7   4     1604.98     1657.19     26.83 o 
   7   7   4      586.27      557.16     14.71 o 
   8   7   4       44.02       36.86     16.47 o 
   9   7   4        3.19       -2.21      7.17 o 
  -7   8   4       15.45       31.80     15.18 o 
  -6   8   4        2.22        9.64      9.60 o 
  -5   8   4      258.12      259.79     22.11 o 
  -4   8   4     1192.88     1244.59     37.27 o 
  -3   8   4      680.34      742.37     28.44 o 
  -2   8   4       91.92      110.05     20.25 o 
  -1   8   4       28.96       12.76      6.91 o 
   0   8   4      168.70      161.66     12.95 o 
   1   8   4     1672.60     1699.97     29.75 o 
   2   8   4     1995.45     1924.90     69.18 o 
   3   8   4      114.84       62.70     22.59 o 
   4   8   4      104.30      116.38     20.06 o 
   5   8   4     1360.81     1509.97     48.90 o 
   6   8   4      834.67      830.88     32.29 o 
   7   8   4      197.13      222.33     20.84 o 
   8   8   4        0.77       -7.61      7.61 o 
   9   8   4       12.57        0.39      6.90 o 
  -6   9   4        7.38        6.55      8.08 o 
  -5   9   4       36.79       34.83     12.27 o 
  -4   9   4      643.09      677.89     30.25 o 
  -3   9   4     2627.22     2691.64     50.53 o 
  -2   9   4     1292.18     1311.75     34.84 o 
  -1   9   4      412.13      358.16     22.15 o 
   0   9   4       96.63      100.76     12.67 o 
   1   9   4       32.83       30.62      9.23 o 
   2   9   4      543.62      529.26     30.32 o 
   3   9   4      517.95      473.78     31.18 o 
   4   9   4      422.23      405.01     28.70 o 
   5   9   4        9.20       27.20     17.51 o 
   6   9   4      320.87      344.15     23.84 o 
   7   9   4      174.65      197.76     21.31 o 
   8   9   4       34.00       16.62     10.42 o 
  -5  10   4       66.11       39.26     28.10 o 
  -4  10   4       28.29       34.22     11.49 o 
  -3  10   4      109.35      115.31     24.22 o 
  -2  10   4      646.35      697.20     32.87 o 
  -1  10   4      385.04      407.96     21.97 o 
   0  10   4       38.04       30.05     15.58 o 
   1  10   4       21.79       10.37      6.25 o 
   2  10   4      436.32      420.42     30.63 o 
   3  10   4      666.37      713.01     36.73 o 
   4  10   4       19.37        2.08     10.64 o 
   5  10   4       30.40       16.16     13.69 o 
   6  10   4      162.10      142.85     21.76 o 
   7  10   4       26.42       53.95     21.28 o 
  -3  11   4       45.94       45.98     12.61 o 
  -2  11   4       49.91       62.23     22.91 o 
  -1  11   4      244.56      264.06     32.39 o 
   0  11   4      574.82      563.91     40.11 o 
   1  11   4       79.31       92.08     21.95 o 
   2  11   4      278.16      326.62     32.58 o 
   3  11   4      509.48      536.75     34.10 o 
   4  11   4      328.76      366.19     30.99 o 
   5  11   4       40.29       37.50     14.62 o 
   6  11   4       93.78      127.96     19.79 o 
  -1  12   4      142.50      172.52     38.09 o 
   0  12   4      530.07      526.82     51.75 o 
   1  12   4      256.63      264.15     30.31 o 
   2  12   4       30.11       13.55     13.76 o 
   3  12   4        2.13        8.61     12.95 o 
   4  12   4      111.01       77.87     17.59 o 
   5  12   4      335.99      357.88     30.72 o 
   2  13   4       28.60       54.52     18.77 o 
   3  13   4        1.22        7.59      8.53 o 
   4  13   4        4.69        0.42      6.60 o 
  -4 -11   5      495.89      547.58     51.07 o 
  -3 -11   5      812.64      836.67     68.67 o 
  -2 -11   5       61.54       63.40     21.19 o 
  -1 -11   5       22.63       43.69     22.41 o 
   0 -11   5       16.84        9.92      7.41 o 
  -7 -10   5       27.18       21.94     12.22 o 
  -6 -10   5        8.82        3.80      7.31 o 
  -5 -10   5       10.87        4.85      8.18 o 
  -4 -10   5       33.50       50.66     18.89 o 
  -3 -10   5      174.82      202.50     26.25 o 
  -2 -10   5      168.37      193.99     28.13 o 
  -1 -10   5        0.56        2.86      4.63 o 
   0 -10   5      170.94      145.82     28.95 o 
   1 -10   5      535.36      568.70     32.03 o 
   2 -10   5      239.70      245.66     28.52 o 
   3 -10   5       35.86       22.87      9.59 o 
  -9  -9   5       36.95       16.60      9.03 o 
  -8  -9   5       21.60        8.35      7.09 o 
  -7  -9   5      195.89      202.19     24.85 o 
  -6  -9   5      478.89      572.66     38.06 o 
  -5  -9   5     1079.10     1232.08     45.83 o 
  -4  -9   5      208.76      247.83     26.57 o 
  -3  -9   5       25.76       20.49     14.32 o 
  -2  -9   5       37.74       26.71      7.15 o 
  -1  -9   5       47.66       87.11     13.43 o 
   0  -9   5       33.30       26.08      9.16 o 
   1  -9   5      435.29      411.49     34.57 o 
   2  -9   5      777.15      825.87     49.72 o 
   3  -9   5      418.84      427.30     28.73 o 
   4  -9   5      109.93       90.26     17.03 o 
 -10  -8   5      122.72      130.54     28.07 o 
  -9  -8   5      188.18      172.77     24.05 o 
  -8  -8   5      106.26       89.46     22.57 o 
  -7  -8   5       30.66       20.66     12.20 o 
  -6  -8   5       12.08        5.76      9.00 o 
  -5  -8   5       86.97       59.44     17.31 o 
  -4  -8   5      550.84      549.41    106.90 o 
  -3  -8   5      175.00      186.66     11.88 o 
  -2  -8   5      173.43      178.43     13.16 o 
  -1  -8   5       93.39       82.08     14.90 o 
   0  -8   5      347.60      355.73     20.23 o 
   1  -8   5     1021.27     1016.58     31.32 o 
   2  -8   5      107.65      110.56     14.78 o 
   3  -8   5       71.79       43.34     14.11 o 
   4  -8   5       18.40        9.77      8.58 o 
   5  -8   5      335.81      377.34     31.36 o 
   6  -8   5      122.87      130.69     23.94 o 
 -10  -7   5        2.57       41.14     16.56 o 
  -9  -7   5      173.28      136.38     20.91 o 
  -8  -7   5     1349.87     1570.26     52.26 o 
  -7  -7   5      715.62      647.61     35.70 o 
  -6  -7   5      204.61      228.38     23.23 o 
  -5  -7   5      227.92      265.16     24.41 o 
  -4  -7   5       12.15       17.63      3.99 o 
  -3  -7   5      180.42      167.21     11.66 o 
  -2  -7   5      787.91      855.75     46.23 o 
  -1  -7   5      670.47      671.70     36.69 o 
   0  -7   5      150.44      180.36     16.59 o 
   1  -7   5      219.60      208.21     17.40 o 
   2  -7   5      467.67      471.44     37.41 o 
   3  -7   5       48.19       32.14     13.85 o 
   4  -7   5       98.34       90.90     15.53 o 
   5  -7   5       23.08       29.99     21.23 o 
   6  -7   5      346.51      362.08     28.10 o 
   7  -7   5      485.37      480.11     39.12 o 
 -11  -6   5      201.57      165.86     33.09 o 
 -10  -6   5       17.40       -5.43      8.53 o 
  -9  -6   5        1.81       17.08     14.23 o 
  -8  -6   5      229.69      255.60     26.41 o 
  -7  -6   5      844.00      924.15     39.57 o 
  -6  -6   5     2276.67     2532.61     68.61 o 
  -5  -6   5      136.38      171.06     21.77 o 
  -4  -6   5      539.17      589.94     38.80 o 
  -3  -6   5     1146.36     1130.65     46.92 o 
  -2  -6   5     1310.34     1338.52     26.17 o 
  -1  -6   5      729.87      738.61     21.12 o 
   0  -6   5        1.71       -2.80      6.30 o 
   1  -6   5       27.80       19.37      9.93 o 
   2  -6   5      465.21      456.87     26.25 o 
   3  -6   5     2679.79     2870.92     49.28 o 
   4  -6   5     1238.47     1312.52     37.22 o 
   5  -6   5      185.32      159.52     20.85 o 
   6  -6   5        0.05        2.65      9.53 o 
   7  -6   5       13.57        5.42      8.43 o 
   8  -6   5      167.45      195.42     36.83 o 
 -11  -5   5      558.24      519.58     49.79 o 
 -10  -5   5      891.77     1017.25     47.20 o 
  -9  -5   5       83.36       35.35     15.70 o 
  -8  -5   5        6.39       14.90      9.53 o 
  -7  -5   5      307.72      322.97     28.28 o 
  -6  -5   5      631.83      584.81     41.09 o 
  -5  -5   5      177.27      187.55     21.11 o 
  -4  -5   5      598.16      572.84     28.94 o 
  -3  -5   5      789.38      716.63     22.34 o 
  -2  -5   5     1709.82     1618.20     25.18 o 
  -1  -5   5     1292.26     1295.75     27.81 o 
   0  -5   5      145.30      173.69     17.52 o 
   1  -5   5      648.27      575.11     21.21 o 
   2  -5   5      987.91      997.91     28.33 o 
   3  -5   5      190.13      215.13     18.70 o 
   4  -5   5     1762.29     1804.90     44.64 o 
   5  -5   5      826.14      883.57     32.82 o 
   6  -5   5       36.71       23.43     17.10 o 
   7  -5   5       12.21       -4.91      8.55 o 
   8  -5   5       16.48       19.57     11.56 o 
 -11  -4   5      200.21      177.39     31.83 o 
 -10  -4   5      551.75      590.33     37.59 o 
  -9  -4   5      454.79      477.99     33.88 o 
  -8  -4   5       14.02       -1.51      9.66 o 
  -7  -4   5      219.94      214.68     25.94 o 
  -6  -4   5      380.98      389.59     30.97 o 
  -5  -4   5     3111.48     3250.10     68.06 o 
  -4  -4   5     1079.85     1098.51     39.76 o 
  -3  -4   5       85.74       79.08     10.16 o 
  -2  -4   5      183.32      206.97      7.10 o 
  -1  -4   5      374.61      377.55     13.00 o 
   0  -4   5     4537.21     4716.46    105.96 o 
   1  -4   5      601.94      627.57     28.31 o 
   2  -4   5       12.99       27.48      9.76 o 
   3  -4   5        3.86       30.81     11.44 o 
   4  -4   5      202.52      263.28     20.60 o 
   5  -4   5      930.85      965.01     31.67 o 
   6  -4   5      154.32      147.61     20.70 o 
   7  -4   5       41.27       10.80     22.06 o 
   8  -4   5        0.34       -4.71      8.32 o 
   9  -4   5      378.06      403.97     35.33 o 
 -11  -3   5        4.15       39.82     19.04 o 
 -10  -3   5       15.28       25.74     18.46 o 
  -9  -3   5        6.86       -4.50      9.87 o 
  -8  -3   5       77.71       60.88     18.34 o 
  -7  -3   5       97.82       87.30     22.43 o 
  -6  -3   5        5.11        8.11     14.19 o 
  -5  -3   5     1066.69     1007.05     38.33 o 
  -4  -3   5     5074.10     5167.80    108.24 o 
  -3  -3   5     2361.61     2328.76     31.37 o 
  -2  -3   5      512.56      454.64     14.98 o 
  -1  -3   5      725.04      682.09     22.04 o 
   0  -3   5     1354.51     1278.58     29.33 o 
   1  -3   5     6152.75     6360.89     81.39 o 
   2  -3   5     2728.63     2573.19     44.54 o 
   3  -3   5        0.63       -0.98      8.64 o 
   4  -3   5        6.83       23.64      9.43 o 
   5  -3   5       14.17       19.27     20.11 o 
   6  -3   5       22.20       46.83     14.20 o 
   7  -3   5      107.03      103.79     19.51 o 
   8  -3   5       54.11       45.97     16.98 o 
   9  -3   5      122.56      124.37     19.39 o 
  10  -3   5      423.72      437.19     37.38 o 
 -11  -2   5       63.43       69.64     22.88 o 
 -10  -2   5       20.87       -1.70     11.58 o 
  -9  -2   5      393.73      414.32     33.99 o 
  -8  -2   5      532.60      542.26     20.34 o 
  -7  -2   5      538.61      534.52     18.85 o 
  -6  -2   5       32.40       40.16     12.31 o 
  -5  -2   5       43.76       21.84     10.89 o 
  -4  -2   5      871.65      923.52     21.75 o 
  -3  -2   5      109.03      134.04      5.92 o 
  -2  -2   5     5048.19     5269.67     71.77 o 
  -1  -2   5        1.50        4.49      6.94 o 
   0  -2   5      701.26      685.21     19.98 o 
   1  -2   5      982.45      984.00     46.49 o 
   2  -2   5      392.82      410.32     19.81 o 
   3  -2   5      301.34      300.36     17.95 o 
   4  -2   5      383.59      468.42     25.08 o 
   5  -2   5      255.22      249.32     18.10 o 
   6  -2   5      289.07      305.60     23.31 o 
   7  -2   5      489.86      533.53     51.79 o 
   8  -2   5      112.18      137.37     23.70 o 
   9  -2   5        7.42        5.62      8.09 o 
  10  -2   5        0.05        0.05      7.79 o 
 -11  -1   5        5.12       -4.16      9.55 o 
 -10  -1   5       18.15       14.16     15.38 o 
  -9  -1   5      400.72      367.25     22.46 o 
  -8  -1   5     1539.57     1652.32     31.34 o 
  -7  -1   5     2141.68     2186.39     47.18 o 
  -6  -1   5      264.39      242.18     23.25 o 
  -5  -1   5      113.73      125.84      7.94 o 
  -4  -1   5       82.37      115.16      6.72 o 
  -3  -1   5     1409.93     1405.04     23.34 o 
  -2  -1   5     1170.82     1213.20     18.09 o 
  -1  -1   5     3433.88     3414.67     50.78 o 
   0  -1   5     3226.80     3242.10     44.76 o 
   1  -1   5     2229.04     2072.61     50.08 o 
   2  -1   5     1319.77     1466.94     33.13 o 
   3  -1   5        8.52       16.49      7.68 o 
   4  -1   5      131.93      167.08     15.66 o 
   5  -1   5      404.18      413.90     26.63 o 
   6  -1   5      949.77      910.46     28.52 o 
   7  -1   5     1437.44     1503.78     39.20 o 
   8  -1   5      554.88      553.56     27.26 o 
   9  -1   5       76.72       68.57     14.69 o 
  10  -1   5        1.65       16.88     10.82 o 
  11  -1   5        0.99       17.53      8.66 o 
 -11   0   5        0.05       38.06     19.47 o 
 -10   0   5       26.46        9.94     11.41 o 
  -9   0   5      615.70      641.01     28.51 o 
  -8   0   5      830.49      845.21     26.31 o 
  -7   0   5     1285.20     1348.84     35.74 o 
  -6   0   5     1186.49     1247.27     27.72 o 
  -5   0   5      186.50      185.85     13.81 o 
  -4   0   5      697.13      678.12     34.11 o 
  -3   0   5        7.20       15.58      7.88 o 
  -2   0   5      371.87      309.05      8.67 o 
  -1   0   5        3.57        2.13      1.38 o 
   0   0   5        1.90        2.93      3.07 o 
   1   0   5     1295.50     1208.07     20.89 o 
   2   0   5        9.26       -0.41      3.85 o 
   3   0   5     1155.34     1241.79     30.80 o 
   4   0   5      100.85       92.25     12.82 o 
   5   0   5     1043.25     1066.32     30.40 o 
   6   0   5      550.30      597.68     30.10 o 
   7   0   5      292.16      307.14     33.10 o 
   8   0   5       17.68       22.28      9.86 o 
   9   0   5        3.66       17.30      8.73 o 
  10   0   5      112.15      121.21     24.36 o 
  11   0   5      173.49      177.62     24.97 o 
 -11   1   5       98.64       91.14     28.08 o 
 -10   1   5       80.52       82.74     14.14 o 
  -9   1   5      723.64      754.38     28.22 o 
  -8   1   5     1033.42     1155.65     53.57 o 
  -7   1   5       55.65       63.53     12.21 o 
  -6   1   5       98.16      111.58     17.94 o 
  -5   1   5      284.33      282.99     19.40 o 
  -4   1   5      740.23      721.07     26.11 o 
  -3   1   5     5782.00     5677.64     79.60 o 
  -2   1   5     3770.40     3758.09     43.53 o 
  -1   1   5      914.78      880.14     14.50 o 
   0   1   5     3183.39     3216.18     35.89 o 
   1   1   5        0.02        3.71      3.84 o 
   2   1   5       51.31       36.58      6.04 o 
   3   1   5      992.44      897.17     24.64 o 
   4   1   5      967.45      976.61     46.46 o 
   5   1   5     1563.89     1606.39     49.42 o 
   6   1   5     2242.83     2306.37     46.63 o 
   7   1   5      213.61      185.12     16.75 o 
   8   1   5       22.35       21.28     11.97 o 
   9   1   5      115.98      101.30     20.68 o 
  10   1   5        3.65       13.96     19.36 o 
  11   1   5      103.94      114.39     19.04 o 
 -10   2   5        6.86       11.57      7.04 o 
  -9   2   5       10.35        2.99      6.60 o 
  -8   2   5      161.80      161.03     19.06 o 
  -7   2   5     1029.32     1090.64     30.73 o 
  -6   2   5      101.59      119.69     15.95 o 
  -5   2   5        3.33        4.00     10.73 o 
  -4   2   5        0.13       -7.65     10.21 o 
  -3   2   5     3510.41     3645.82     52.51 o 
  -2   2   5     3296.12     3105.89     58.50 o 
  -1   2   5     1201.72     1092.18     15.72 o 
   0   2   5      241.42      250.49      7.21 o 
   1   2   5      572.68      576.10     12.71 o 
   2   2   5        0.26        2.66      2.74 o 
   3   2   5     1403.08     1319.08     24.74 o 
   4   2   5      102.33       84.53      9.34 o 
   5   2   5       20.63       16.71      6.87 o 
   6   2   5        7.43        7.93     11.79 o 
   7   2   5     1570.54     1644.01     35.59 o 
   8   2   5      907.80      949.03     27.97 o 
   9   2   5      130.39      145.92     17.29 o 
  10   2   5       48.45       34.55     12.74 o 
  11   2   5       12.49       11.47      6.89 o 
 -10   3   5      189.55      164.75     23.11 o 
  -9   3   5       97.39      124.27     22.35 o 
  -8   3   5       86.36       70.68     15.92 o 
  -7   3   5       87.86       93.95     15.75 o 
  -6   3   5     3729.63     3827.59     57.69 o 
  -5   3   5     3382.81     3442.89     51.47 o 
  -4   3   5      132.80      134.07     13.92 o 
  -3   3   5      104.65      101.71     26.66 o 
  -2   3   5        8.68       16.30      7.56 o 
  -1   3   5     1577.34     1502.64     26.58 o 
   0   3   5       64.14       81.23      5.69 o 
   1   3   5      429.71      447.61      8.61 o 
   2   3   5     1241.70     1226.64     16.98 o 
   3   3   5     2044.39     1837.96     65.23 o 
   4   3   5     2536.65     2788.20     44.71 o 
   5   3   5       16.67        9.98      5.65 o 
   6   3   5     1194.72     1205.30     29.89 o 
   7   3   5      803.35      835.76     24.65 o 
   8   3   5      816.48      783.60     35.20 o 
   9   3   5     2125.48     2386.26     61.52 o 
  10   3   5      692.59      740.75     39.46 o 
  11   3   5       33.40        4.66      9.18 o 
  12   3   5        8.02        8.55     13.48 o 
  -9   4   5      102.45       75.30     15.09 o 
  -8   4   5      240.07      232.56     21.34 o 
  -7   4   5        9.57        7.76      7.80 o 
  -6   4   5        0.82       26.32     12.27 o 
  -5   4   5     2168.29     2199.38     53.02 o 
  -4   4   5     1324.28     1317.59     32.31 o 
  -3   4   5       54.29       59.32     10.08 o 
  -2   4   5      162.85      176.93     15.51 o 
  -1   4   5      347.43      327.19     12.48 o 
   0   4   5     4763.13     4891.13    101.87 o 
   1   4   5      870.11      802.19     20.90 o 
   2   4   5        0.16        2.27      2.01 o 
   3   4   5       30.61       17.06      3.14 o 
   4   4   5       51.66       30.20     12.81 o 
   5   4   5     1687.94     1653.98     50.62 o 
   6   4   5      756.86      839.78     21.13 o 
   7   4   5      224.80      244.83     19.26 o 
   8   4   5      111.69       99.55     12.35 o 
   9   4   5      482.33      484.30     26.76 o 
  10   4   5      743.94      881.75    105.35 o 
  11   4   5      143.56      128.74     17.33 o 
  12   4   5        0.70        6.71     16.37 o 
  -9   5   5      568.26      521.99     47.77 o 
  -8   5   5      532.52      505.25     56.84 o 
  -7   5   5      190.52      157.43     20.53 o 
  -6   5   5      370.87      370.21     30.46 o 
  -5   5   5      473.47      469.09     33.86 o 
  -4   5   5      104.53      121.44     15.78 o 
  -3   5   5       88.94      117.82     14.38 o 
  -2   5   5      428.97      457.01     35.15 o 
  -1   5   5      325.13      338.93     18.18 o 
   0   5   5     6016.90     6048.46    123.68 o 
   1   5   5     7489.08     7597.82    326.90 o 
   2   5   5     1807.97     1991.55     53.96 o 
   3   5   5       80.52       65.90     19.77 o 
   4   5   5      275.68      255.18     23.19 o 
   5   5   5      700.67      739.26     28.99 o 
   6   5   5     1691.07     1744.73     54.47 o 
   7   5   5     1053.56     1224.35     31.67 o 
   8   5   5      203.04      204.98     20.06 o 
   9   5   5      173.46      161.21     16.42 o 
  10   5   5       34.43       31.87     11.89 o 
  11   5   5      131.34      151.38     20.28 o 
  -8   6   5      553.75      519.44     62.30 o 
  -7   6   5      461.74      478.35     34.22 o 
  -6   6   5       27.42       24.03      8.41 o 
  -5   6   5        1.34        8.61      6.57 o 
  -4   6   5      235.12      249.52     24.09 o 
  -3   6   5      221.42      269.40     26.26 o 
  -2   6   5       72.00       55.65     27.17 o 
  -1   6   5      129.20      138.62     17.26 o 
   0   6   5     1137.85     1165.81     27.09 o 
   1   6   5     2752.97     2672.72     55.40 o 
   2   6   5     3905.88     4124.70     93.63 o 
   3   6   5      448.39      458.12     34.35 o 
   4   6   5       65.04       51.69     18.88 o 
   5   6   5        8.41       -2.71      9.88 o 
   6   6   5      960.01     1063.29     14.45 o 
   7   6   5      940.49     1019.89     23.32 o 
   8   6   5       60.95       72.88     15.78 o 
   9   6   5        9.14        8.11     16.00 o 
  10   6   5        1.83        9.83      9.08 o 
  11   6   5      164.57      170.42     20.29 o 
  -8   7   5      130.00      124.26     22.01 o 
  -7   7   5      177.62      166.39     19.42 o 
  -6   7   5        1.73        3.17      7.30 o 
  -5   7   5       61.91       60.99     15.07 o 
  -4   7   5       24.32       39.38     20.68 o 
  -3   7   5      518.23      570.71     25.00 o 
  -2   7   5     1731.95     1827.39     45.04 o 
  -1   7   5      211.67      182.02     15.22 o 
   0   7   5        4.59       -0.30      2.33 o 
   1   7   5      300.16      274.70      8.59 o 
   2   7   5      249.72      212.14     28.10 o 
   3   7   5      618.56      701.48     37.65 o 
   4   7   5      611.92      586.79     33.86 o 
   5   7   5      630.07      711.51     35.19 o 
   6   7   5     1152.97     1132.87     43.78 o 
   7   7   5      723.41      805.92     36.72 o 
   8   7   5        3.16        2.65      8.84 o 
   9   7   5       45.64       29.39     12.42 o 
  10   7   5       49.59       31.96     12.12 o 
  -7   8   5       47.67       79.67     18.37 o 
  -6   8   5       63.09       49.65     21.11 o 
  -5   8   5       31.24       31.31     14.04 o 
  -4   8   5       68.27       78.93     16.66 o 
  -3   8   5      366.52      355.76     25.58 o 
  -2   8   5      860.74      866.79     48.81 o 
  -1   8   5       62.80       71.63     12.18 o 
   0   8   5      158.85      153.56     13.66 o 
   1   8   5      116.67      119.84     22.90 o 
   2   8   5      386.16      383.25     16.53 o 
   3   8   5       54.07       46.90     21.54 o 
   4   8   5     1055.33     1133.20     49.47 o 
   5   8   5      709.80      735.33     36.44 o 
   6   8   5      214.29      216.94     24.55 o 
   7   8   5      207.04      200.11     20.99 o 
   8   8   5       14.96       21.87     14.87 o 
   9   8   5      177.79      163.10     20.66 o 
  -6   9   5       10.22        8.16      8.23 o 
  -5   9   5       46.34       11.36     13.84 o 
  -4   9   5      703.64      667.79     28.72 o 
  -3   9   5      346.83      361.94     24.20 o 
  -2   9   5       79.74       73.94     13.73 o 
  -1   9   5       48.55       32.86     10.97 o 
   0   9   5      294.00      280.10     16.29 o 
   1   9   5       74.43       53.57      8.66 o 
   2   9   5     1002.24     1170.81     46.34 o 
   3   9   5      753.10      830.15     39.08 o 
   4   9   5      300.23      279.56     87.18 o 
   5   9   5       76.11       64.01     25.98 o 
   6   9   5      112.12       77.81     18.08 o 
   7   9   5      171.77      162.16     21.03 o 
   8   9   5      115.07      100.58     18.54 o 
  -4  10   5       92.29       75.81     14.66 o 
  -3  10   5      693.95      665.72     33.70 o 
  -2  10   5      888.35      971.95     37.43 o 
  -1  10   5       34.43       18.42      8.45 o 
   0  10   5       21.17       17.30     11.20 o 
   1  10   5        1.67        9.04     12.54 o 
   2  10   5     1375.42     1461.87     53.02 o 
   3  10   5     1136.21     1317.04     49.04 o 
   4  10   5      950.65     1107.46     45.33 o 
   5  10   5       79.95       70.02     20.34 o 
   6  10   5       68.87       69.58     18.79 o 
   7  10   5      133.08       89.64     16.15 o 
  -3  11   5        2.17       -7.49     11.16 o 
  -2  11   5      184.74      228.30     42.08 o 
  -1  11   5     1002.52      973.30     52.84 o 
   0  11   5      696.72      747.75     42.96 o 
   1  11   5       59.35       92.70     22.74 o 
   2  11   5      598.07      579.97     41.02 o 
   3  11   5      177.13      143.38     25.23 o 
   4  11   5      144.39      191.02     25.85 o 
   5  11   5       36.88        7.38      9.23 o 
   6  11   5        0.01       -3.09      7.72 o 
   7  11   5      137.37       84.32     17.82 o 
  -1  12   5      213.34      222.15     38.56 o 
   0  12   5      920.81      919.09     77.98 o 
   1  12   5      167.62      140.47     30.54 o 
   2  12   5       17.05       21.27     11.28 o 
   3  12   5        4.15       14.13     10.23 o 
   4  12   5      104.07       84.43     19.25 o 
   5  12   5       69.91       66.96     19.92 o 
   2  13   5        2.62        3.74      8.76 o 
   3  13   5       12.34        5.08      8.31 o 
   4  13   5       49.77       17.23      9.01 o 
  -5 -11   6      416.89      443.94     47.13 o 
  -4 -11   6      582.93      395.42    104.95 o 
  -3 -11   6      223.96      167.24     34.35 o 
  -2 -11   6      141.42      194.38     31.68 o 
  -1 -11   6       67.38       57.11     20.46 o 
  -7 -10   6       72.88       31.59     15.03 o 
  -6 -10   6       29.95       34.43     14.51 o 
  -5 -10   6       53.96       31.25     13.70 o 
  -4 -10   6      418.23      478.01     39.03 o 
  -3 -10   6     1796.70     1944.89     61.57 o 
  -2 -10   6      253.31      244.83     30.36 o 
  -1 -10   6       47.15       27.68     17.64 o 
   0 -10   6       45.68       57.86     14.25 o 
   1 -10   6      163.00      149.27     20.09 o 
   2 -10   6      382.58      388.01     32.10 o 
  -9  -9   6        0.26       -1.67      6.03 o 
  -8  -9   6      349.16      358.22     36.81 o 
  -7  -9   6      621.85      673.01     46.00 o 
  -6  -9   6      237.45      194.87     23.85 o 
  -5  -9   6       37.66       14.18     10.46 o 
  -4  -9   6      287.25      248.53     26.87 o 
  -3  -9   6       70.85       70.48     21.34 o 
  -2  -9   6      403.46      375.83     32.74 o 
  -1  -9   6      564.72      581.06     22.75 o 
   0  -9   6       16.73       26.23      9.98 o 
   1  -9   6      267.85      263.46     19.92 o 
   2  -9   6      396.95      384.73     43.20 o 
   3  -9   6      155.69      148.88     25.14 o 
   4  -9   6        3.87       24.64     11.31 o 
 -10  -8   6       22.65       16.52     11.82 o 
  -9  -8   6       34.40       21.24     12.40 o 
  -8  -8   6       39.96       43.04     17.06 o 
  -7  -8   6      823.31      919.67     50.19 o 
  -6  -8   6      492.58      593.30     35.73 o 
  -5  -8   6      284.49      325.64     28.58 o 
  -4  -8   6        8.20        5.88      6.51 o 
  -3  -8   6       27.83       11.15     11.31 o 
  -2  -8   6      145.82      128.60     34.56 o 
  -1  -8   6      237.90      239.10     17.43 o 
   0  -8   6      402.35      458.05     24.08 o 
   1  -8   6      119.18      139.48     15.24 o 
   2  -8   6       21.48       26.55     10.75 o 
   3  -8   6      328.36      353.70     23.91 o 
   4  -8   6      222.15      256.31     23.31 o 
   5  -8   6       45.88       12.51      8.15 o 
 -10  -7   6      258.63      229.93     36.84 o 
  -9  -7   6      282.33      270.02     29.21 o 
  -8  -7   6      369.15      284.35     27.43 o 
  -7  -7   6      143.56      131.54     22.55 o 
  -6  -7   6        3.90       -7.54      9.28 o 
  -5  -7   6       15.50       17.48     14.49 o 
  -4  -7   6       66.69       63.78     19.26 o 
  -3  -7   6       25.91       31.17      9.80 o 
  -2  -7   6      383.15      360.11     40.39 o 
  -1  -7   6      817.52      902.83     25.42 o 
   0  -7   6       39.04       40.05     13.83 o 
   1  -7   6       39.55       25.88     11.42 o 
   2  -7   6        4.09       15.04      9.85 o 
   3  -7   6       34.63       -1.41      8.24 o 
   4  -7   6      457.34      473.52     27.98 o 
   5  -7   6      623.74      662.97     36.43 o 
   6  -7   6      415.53      473.33     36.31 o 
 -11  -6   6       20.74       24.25     16.44 o 
 -10  -6   6      215.49      188.86     33.83 o 
  -9  -6   6      182.51      158.02     23.09 o 
  -8  -6   6      376.30      427.56     32.01 o 
  -7  -6   6      401.84      412.70     31.77 o 
  -6  -6   6       24.22       28.61     18.92 o 
  -5  -6   6      116.90      162.12     21.71 o 
  -4  -6   6       23.13       17.29     14.98 o 
  -3  -6   6      147.91      149.38     10.68 o 
  -2  -6   6      853.71      938.63     22.75 o 
  -1  -6   6     2005.81     2125.20     47.22 o 
   0  -6   6       74.17       93.03     13.00 o 
   1  -6   6       27.12       24.18      9.77 o 
   2  -6   6        4.30        7.91      7.30 o 
   3  -6   6      135.80      117.21     16.20 o 
   4  -6   6       91.56       88.76     19.69 o 
   5  -6   6      415.45      449.92     27.84 o 
   6  -6   6      133.23      146.63     20.55 o 
   7  -6   6      184.28      188.93     27.30 o 
 -11  -5   6       59.70       57.09     23.49 o 
 -10  -5   6       87.31      129.24     26.63 o 
  -9  -5   6       16.30       10.71     10.48 o 
  -8  -5   6        0.10        1.86      8.89 o 
  -7  -5   6      234.36      255.63     25.80 o 
  -6  -5   6     1200.78     1211.00     46.99 o 
  -5  -5   6      242.10      210.03     23.93 o 
  -4  -5   6      621.91      576.40     38.09 o 
  -3  -5   6      310.43      281.96      8.72 o 
  -2  -5   6      125.07      112.74     10.71 o 
  -1  -5   6      123.38      125.05     11.89 o 
   0  -5   6        0.28       -5.72      5.72 o 
   1  -5   6        4.28       13.31     16.91 o 
   2  -5   6      373.87      437.06     43.92 o 
   3  -5   6     2225.52     2286.33     68.26 o 
   4  -5   6     1691.81     1768.12     66.48 o 
   5  -5   6      142.65      142.25     19.61 o 
   6  -5   6       15.95       14.25     10.58 o 
   7  -5   6       13.36       33.38     15.15 o 
   8  -5   6      271.26      252.80     25.51 o 
 -11  -4   6      437.56      476.91     51.65 o 
 -10  -4   6     1030.20     1249.09     54.37 o 
  -9  -4   6      245.43      291.34     30.97 o 
  -8  -4   6      205.57      175.44     26.86 o 
  -7  -4   6      355.07      358.98     28.60 o 
  -6  -4   6      456.47      479.45     37.91 o 
  -5  -4   6     3189.32     3413.13     71.55 o 
  -4  -4   6      832.28      911.86     37.41 o 
  -3  -4   6     1195.64     1151.59     47.73 o 
  -2  -4   6      428.52      409.20     13.91 o 
  -1  -4   6     2063.40     1974.94     36.26 o 
   0  -4   6      460.00      455.76     21.73 o 
   1  -4   6        7.37       18.67      6.90 o 
   2  -4   6        9.31       26.80      9.15 o 
   3  -4   6       35.00       22.34     20.21 o 
   4  -4   6     1496.50     1551.33     39.61 o 
   5  -4   6     1208.33     1174.70     35.61 o 
   6  -4   6      114.79      114.49     19.58 o 
   7  -4   6       14.06       42.69     16.95 o 
   8  -4   6        6.42       10.77      8.82 o 
   9  -4   6      415.58      469.63     38.28 o 
 -11  -3   6        0.46        0.83      9.35 o 
 -10  -3   6       88.22       63.61     20.82 o 
  -9  -3   6      396.61      394.76     33.82 o 
  -8  -3   6      534.72      575.44     37.72 o 
  -7  -3   6        0.47       -1.41      9.59 o 
  -6  -3   6      224.67      239.60     27.42 o 
  -5  -3   6      749.63      734.16     33.54 o 
  -4  -3   6     3076.85     3345.95     76.39 o 
  -3  -3   6      454.30      464.57     14.07 o 
  -2  -3   6      260.76      251.26     16.34 o 
  -1  -3   6        4.85        4.93      3.70 o 
   0  -3   6     3713.49     3807.15     56.93 o 
   1  -3   6     4903.86     5077.85     74.89 o 
   2  -3   6      322.74      294.44     28.46 o 
   3  -3   6       28.37       24.21     15.07 o 
   4  -3   6      165.78      150.00     18.67 o 
   5  -3   6       75.13       77.64     13.41 o 
   6  -3   6     1012.11      960.10     31.99 o 
   7  -3   6      517.36      495.17     27.80 o 
   8  -3   6      112.33      152.06     20.75 o 
   9  -3   6      184.97      169.17     28.21 o 
 -11  -2   6       21.42       22.18     20.23 o 
 -10  -2   6      165.55      199.47     29.51 o 
  -9  -2   6       16.96       36.79     16.72 o 
  -8  -2   6      197.39      182.45     28.15 o 
  -7  -2   6      244.41      227.59     11.32 o 
  -6  -2   6       74.86       86.45      9.58 o 
  -5  -2   6      380.28      408.50     14.46 o 
  -4  -2   6       95.63       26.79      5.95 o 
  -3  -2   6        7.80       27.44      5.23 o 
  -2  -2   6       44.11       30.65      5.33 o 
  -1  -2   6     1303.25     1399.89     36.72 o 
   0  -2   6     1075.62     1067.21     21.15 o 
   1  -2   6     4499.14     4743.36     64.48 o 
   2  -2   6    11077.99    12047.90    181.04 o 
   3  -2   6       62.81       58.28     13.98 o 
   4  -2   6      132.25      110.39     14.38 o 
   5  -2   6      457.86      416.09     23.62 o 
   6  -2   6      109.10      142.30     30.34 o 
   7  -2   6      586.46      665.67     29.92 o 
   8  -2   6      116.24      142.67     40.73 o 
   9  -2   6        1.70       24.03     11.39 o 
  10  -2   6       35.30       46.26     14.02 o 
 -11  -1   6      218.57      204.10     36.76 o 
 -10  -1   6        7.07       -6.97     10.39 o 
  -9  -1   6       14.93       16.81     16.56 o 
  -8  -1   6      738.06      724.48     22.40 o 
  -7  -1   6      970.55      956.07     31.38 o 
  -6  -1   6        0.44        5.17      2.98 o 
  -5  -1   6      366.57      359.74     28.48 o 
  -4  -1   6       15.74       15.28      4.96 o 
  -3  -1   6     2149.25     1951.84     30.50 o 
  -2  -1   6     7674.98     7736.73    203.53 o 
  -1  -1   6     3438.91     3458.44     85.27 o 
   0  -1   6      890.60      981.00     34.14 o 
   1  -1   6      224.23      238.10     14.35 o 
   2  -1   6      413.25      412.33     21.17 o 
   3  -1   6     1286.02     1229.70     41.45 o 
   4  -1   6        0.24        4.36      8.14 o 
   5  -1   6      100.18      114.55     15.48 o 
   6  -1   6      287.50      261.54     21.68 o 
   7  -1   6     1047.52     1139.15     33.48 o 
   8  -1   6      316.72      365.92     24.62 o 
   9  -1   6       34.42       28.51     11.06 o 
  10  -1   6      166.77      233.71     53.23 o 
 -11   0   6       68.23       96.58     25.06 o 
 -10   0   6       32.67       63.16     22.49 o 
  -9   0   6       17.01       37.23     10.20 o 
  -8   0   6      303.79      329.08     18.83 o 
  -7   0   6     1340.92     1300.82     31.74 o 
  -6   0   6     1425.79     1480.76     30.43 o 
  -5   0   6      245.38      248.63     16.53 o 
  -4   0   6      410.63      348.57     17.91 o 
  -3   0   6      515.39      528.11     15.72 o 
  -2   0   6     1763.60     1711.35     32.07 o 
  -1   0   6     3446.35     3407.23     51.39 o 
   0   0   6     2268.92     2223.58     34.78 o 
   1   0   6        2.31        4.81      8.99 o 
   2   0   6      612.45      658.52     25.35 o 
   3   0   6      659.01      718.87     26.62 o 
   4   0   6     1006.01     1060.89     32.06 o 
   5   0   6       67.46       72.45     23.05 o 
   6   0   6      176.39      160.20     18.62 o 
   7   0   6      588.79      625.97     24.78 o 
   8   0   6      463.09      545.03     25.77 o 
   9   0   6       53.80       61.98     16.22 o 
  10   0   6       25.72       25.78     11.62 o 
  11   0   6        1.34       29.11     16.55 o 
 -11   1   6      232.97      206.98     33.88 o 
 -10   1   6      131.05      147.85     27.33 o 
  -9   1   6      179.08      203.60     24.30 o 
  -8   1   6        2.95        3.22      6.01 o 
  -7   1   6      332.74      326.28     23.43 o 
  -6   1   6     1661.38     1754.37     34.94 o 
  -5   1   6     1757.61     1762.03     55.99 o 
  -4   1   6     1075.98     1126.23     26.88 o 
  -3   1   6        5.39        8.20      6.06 o 
  -2   1   6     1962.21     2031.85     38.80 o 
  -1   1   6      818.61      801.77     22.63 o 
   0   1   6      592.66      552.97     17.91 o 
   1   1   6      372.64      333.09     11.95 o 
   2   1   6       30.41       40.30      6.36 o 
   3   1   6     2819.19     3022.56     58.71 o 
   4   1   6     2294.82     2411.52     42.23 o 
   5   1   6     1656.94     1829.64     37.74 o 
   6   1   6       25.02       30.35      9.19 o 
   7   1   6      366.81      378.75     26.45 o 
   8   1   6      110.12      129.95     19.89 o 
   9   1   6      307.16      333.43     21.90 o 
  10   1   6      504.14      522.15     26.78 o 
  11   1   6       88.74       71.29     13.96 o 
 -10   2   6      441.02      447.71     31.91 o 
  -9   2   6       99.37      100.94     19.79 o 
  -8   2   6      230.32      219.02     33.04 o 
  -7   2   6       14.97        8.76      7.40 o 
  -6   2   6      184.58      208.20     16.71 o 
  -5   2   6      514.10      550.76     21.68 o 
  -4   2   6     2307.72     2406.75     44.93 o 
  -3   2   6     4566.65     4701.93     64.83 o 
  -2   2   6      827.58      782.49     33.75 o 
  -1   2   6      989.81     1001.63     37.54 o 
   0   2   6      159.15      144.59     10.52 o 
   1   2   6        5.85        4.18      3.39 o 
   2   2   6      142.59      130.97      8.62 o 
   3   2   6     3559.06     3892.42     72.85 o 
   4   2   6     2720.49     2622.29     78.62 o 
   5   2   6     1194.86     1266.99     29.53 o 
   6   2   6      764.41      764.77     23.62 o 
   7   2   6      549.68      610.36     30.85 o 
   8   2   6        1.04       12.18      8.28 o 
   9   2   6       67.74       74.19     14.24 o 
  10   2   6      171.75      162.75     18.02 o 
  11   2   6      130.45      123.54     19.26 o 
 -10   3   6       90.26       65.24     19.54 o 
  -9   3   6        3.05       14.40      6.95 o 
  -8   3   6        9.79       11.63      7.88 o 
  -7   3   6       49.30       29.38     20.16 o 
  -6   3   6     1533.95     1616.24     45.70 o 
  -5   3   6      441.92      483.05     25.65 o 
  -4   3   6       84.46      121.17     13.97 o 
  -3   3   6       42.02       30.28     11.12 o 
  -2   3   6     1067.90     1093.36     36.05 o 
  -1   3   6     1050.33      993.90     20.81 o 
   0   3   6       10.89        9.01      4.31 o 
   1   3   6      618.03      601.26     17.45 o 
   2   3   6       39.76       60.84      8.21 o 
   3   3   6      366.57      318.29     14.12 o 
   4   3   6     1062.08     1155.06     40.74 o 
   5   3   6       19.82       13.09      5.17 o 
   6   3   6      190.99      185.43     16.99 o 
   7   3   6       11.05       12.70      5.84 o 
   8   3   6      994.50      983.69     35.99 o 
   9   3   6      584.77      665.27     26.71 o 
  10   3   6      252.63      236.40     19.91 o 
  11   3   6       14.68        3.38      5.52 o 
  -9   4   6       10.90        8.30      6.49 o 
  -8   4   6       18.52        9.64      7.44 o 
  -7   4   6      102.34      105.47     15.15 o 
  -6   4   6      651.85      648.69     36.32 o 
  -5   4   6     3653.38     3770.62     76.61 o 
  -4   4   6      907.11      929.15     29.22 o 
  -3   4   6       64.40       98.32     17.64 o 
  -2   4   6      121.43      112.69     12.12 o 
  -1   4   6     1656.24     1801.39     76.86 o 
   0   4   6     1383.64     1249.23     33.45 o 
   1   4   6     2621.61     2636.91     29.44 o 
   2   4   6      528.56      522.11     21.41 o 
   3   4   6      849.28      876.28     21.16 o 
   4   4   6       89.86       89.57      8.21 o 
   5   4   6       28.28       23.27      6.43 o 
   6   4   6      412.76      354.08     15.29 o 
   7   4   6       10.58       28.65      7.98 o 
   8   4   6      389.54      409.59     26.43 o 
   9   4   6     1388.62     1591.81     81.92 o 
  10   4   6      899.01     1008.52    118.06 o 
  11   4   6        1.62        5.01      4.79 o 
  -9   5   6      267.04      277.48     45.09 o 
  -8   5   6       12.63       18.93      8.16 o 
  -7   5   6      237.62      259.77     23.25 o 
  -6   5   6       27.41       18.60     13.01 o 
  -5   5   6      498.65      462.54     22.24 o 
  -4   5   6     1441.39     1368.08     39.73 o 
  -3   5   6      214.55      217.54     16.58 o 
  -2   5   6       15.69        5.48      6.55 o 
  -1   5   6      660.23      709.21     52.72 o 
   0   5   6     1308.62     1177.26     43.85 o 
   1   5   6     1499.69     1381.50     30.59 o 
   2   5   6        7.24        4.12      3.57 o 
   3   5   6      467.74      523.58     34.58 o 
   4   5   6        1.03        3.52      1.67 o 
   5   5   6     1685.42     1654.08     31.26 o 
   6   5   6      463.18      501.55     16.90 o 
   7   5   6       90.15       90.88     11.11 o 
   8   5   6       24.48       13.08      6.59 o 
   9   5   6        7.62        3.38      5.33 o 
  10   5   6      241.54      250.31     35.11 o 
  11   5   6      173.57      104.72     25.21 o 
  -8   6   6     1051.20     1044.85     98.80 o 
  -7   6   6      420.91      401.47     43.85 o 
  -6   6   6       53.99       24.70     32.20 o 
  -5   6   6        6.95       13.98      9.80 o 
  -4   6   6      411.70      386.66     29.08 o 
  -3   6   6      812.99      850.84     57.33 o 
  -2   6   6      206.96      218.80     28.58 o 
  -1   6   6      186.74      203.20     26.42 o 
   0   6   6      810.17      779.73     32.16 o 
   1   6   6     2126.93     2027.90     40.89 o 
   2   6   6      518.98      590.16     42.86 o 
   3   6   6      181.51      141.37     23.55 o 
   4   6   6      885.02      862.05     37.69 o 
   5   6   6      582.90      602.82     33.20 o 
   6   6   6     1504.69     1643.68     30.12 o 
   7   6   6     1385.30     1605.38     63.01 o 
   8   6   6      144.23      143.80     11.93 o 
   9   6   6       30.12       40.31     16.20 o 
  10   6   6        5.43        5.84      7.06 o 
  11   6   6      155.91      150.92     26.31 o 
  -7   7   6      686.88      733.74     47.57 o 
  -6   7   6      103.03       82.87     14.54 o 
  -5   7   6       57.12       77.09     15.40 o 
  -4   7   6       69.48       57.62     17.96 o 
  -3   7   6      687.49      723.71     34.60 o 
  -2   7   6      728.79      734.42     31.86 o 
  -1   7   6       51.82       33.47      9.23 o 
   0   7   6        6.19       12.62     12.99 o 
   1   7   6      226.88      227.77      8.90 o 
   2   7   6     1868.82     1965.00     57.76 o 
   3   7   6     5287.31     5853.93    544.14 o 
   4   7   6        6.11        0.72     11.86 o 
   5   7   6      228.16      256.25     26.48 o 
   6   7   6      198.25      195.03     23.12 o 
   7   7   6      737.69      814.74     40.69 o 
   8   7   6      171.58      177.73     26.65 o 
   9   7   6        0.05        0.83      8.79 o 
  10   7   6       15.20       -5.05      7.41 o 
  -6   8   6      278.67      253.43     25.62 o 
  -5   8   6        6.54        9.11      8.26 o 
  -4   8   6       41.46       28.13     10.34 o 
  -3   8   6      937.20      927.97     30.92 o 
  -2   8   6     1834.16     1943.23     38.73 o 
  -1   8   6      295.72      316.28     20.54 o 
   0   8   6       89.39       84.59     11.11 o 
   1   8   6      959.09      948.82     27.23 o 
   2   8   6      240.23      206.56     35.17 o 
   3   8   6      962.86     1075.90     50.40 o 
   4   8   6     2751.28     3042.98     79.20 o 
   5   8   6     1028.89     1147.62     46.31 o 
   7   8   6       13.77       42.96     23.96 o 
   8   8   6        2.08        0.26      9.93 o 
   9   8   6       67.15       35.78     16.66 o 
  10   8   6        1.96       13.06      7.79 o 
  -5   9   6      220.82      249.00     29.79 o 
  -4   9   6       98.38      113.70     16.07 o 
  -3   9   6       16.46       20.79      9.97 o 
  -2   9   6      166.60      147.62     16.95 o 
  -1   9   6      353.41      338.19     28.14 o 
   0   9   6      108.37      108.50     15.99 o 
   1   9   6      118.70      117.43     10.81 o 
   2   9   6        9.57       26.66     17.75 o 
   3   9   6      743.46      753.69     39.77 o 
   4   9   6      171.53      191.39     24.02 o 
   5   9   6      116.01       81.91     20.01 o 
   6   9   6       85.43       89.89     22.15 o 
   7   9   6       45.18       48.74     16.59 o 
   8   9   6      126.30      110.57     20.43 o 
   9   9   6      476.64      581.87     34.65 o 
  -4  10   6      191.89      147.71     20.28 o 
  -3  10   6       20.42       17.80     23.07 o 
  -2  10   6        0.72       18.81      8.71 o 
  -1  10   6        8.68       18.81     13.30 o 
   0  10   6      143.39      138.89     26.80 o 
   1  10   6      290.34      320.94     36.53 o 
   2  10   6      184.67      195.03     28.67 o 
   3  10   6       69.68       61.09     17.85 o 
   4  10   6      301.90      318.82     30.57 o 
   5  10   6        1.92       -6.36      9.79 o 
   6  10   6       63.30       82.09     21.54 o 
   7  10   6       12.43        6.94      9.16 o 
   8  10   6       82.63       62.82     18.05 o 
  -3  11   6       36.10       39.47     18.40 o 
  -2  11   6      171.00      146.17     31.58 o 
  -1  11   6      175.41      134.11     29.89 o 
   0  11   6       24.94       28.93     14.23 o 
   1  11   6       15.95        9.17     12.22 o 
   2  11   6      116.11      144.71     29.18 o 
   3  11   6        3.57      -10.10     11.23 o 
   4  11   6      151.38      143.96     24.76 o 
   5  11   6       43.79       15.17     13.06 o 
   6  11   6      121.81      154.14     23.96 o 
   7  11   6      343.66      311.36     29.39 o 
  -1  12   6      851.12      906.48     86.20 o 
   0  12   6     1002.38      993.43     83.25 o 
   1  12   6      198.26      258.43     34.65 o 
   2  12   6       35.84       76.05     24.07 o 
   3  12   6       11.10       -0.46      9.49 o 
   4  12   6       67.91       52.45     18.91 o 
   5  12   6      129.23      113.64     24.49 o 
   6  12   6      113.77      102.84     22.12 o 
   3  13   6       46.73       35.36     16.12 o 
   4  13   6       75.57       88.27     23.11 o 
  -7 -10   7      256.79      206.20     29.11 o 
  -6 -10   7      136.13      105.17     25.01 o 
  -5 -10   7      403.08      386.09     40.46 o 
  -4 -10   7      604.91      548.62    114.79 o 
  -3 -10   7      324.99      317.92     33.62 o 
  -2 -10   7      196.84      189.19     28.85 o 
  -1 -10   7      157.97      152.98     34.29 o 
   0 -10   7       69.98       34.62     14.64 o 
   1 -10   7      243.83      241.02     23.29 o 
  -8  -9   7       51.57       33.72     17.87 o 
  -7  -9   7      108.63      101.29     24.01 o 
  -6  -9   7       16.42       14.03     13.00 o 
  -5  -9   7       26.69       32.64     16.38 o 
  -4  -9   7        0.35       22.46      7.20 o 
  -3  -9   7      716.47      786.46     51.04 o 
  -2  -9   7      830.88      889.18     54.49 o 
  -1  -9   7      122.31      100.25     13.43 o 
   0  -9   7        9.19       21.57      8.80 o 
   1  -9   7       45.52       24.56      8.61 o 
   2  -9   7      272.57      287.20     25.24 o 
   3  -9   7      133.72      114.70     20.07 o 
  -9  -8   7        0.57       -0.91      6.71 o 
  -8  -8   7      184.46      170.57     24.15 o 
  -7  -8   7     1061.72     1335.47     52.73 o 
  -6  -8   7      552.54      581.53     41.07 o 
  -5  -8   7       29.34       31.74     18.44 o 
  -4  -8   7      389.26      407.29     56.61 o 
  -3  -8   7        9.08       15.71     11.35 o 
  -2  -8   7      645.13      695.80     22.41 o 
  -1  -8   7     1262.98     1368.84     32.12 o 
   0  -8   7     1033.23     1036.71     30.11 o 
   1  -8   7        0.93        6.79      7.51 o 
   2  -8   7       10.82       16.61      8.07 o 
   3  -8   7       55.20       83.04     26.56 o 
   4  -8   7      104.04      103.30     30.88 o 
   5  -8   7       12.86        2.90      8.03 o 
 -10  -7   7      181.86      207.61     31.29 o 
  -9  -7   7       88.53      100.69     24.29 o 
  -8  -7   7       17.33       40.55     18.55 o 
  -7  -7   7      236.06      233.20     26.57 o 
  -6  -7   7      801.30      863.55     41.47 o 
  -5  -7   7     1130.96     1338.40     50.00 o 
  -4  -7   7       52.54       47.26     21.57 o 
  -3  -7   7        3.92        5.76      5.09 o 
  -2  -7   7      189.91      216.41     13.60 o 
  -1  -7   7      730.76      758.34     23.81 o 
   0  -7   7      787.03      824.90     27.09 o 
   1  -7   7      355.89      340.75     42.70 o 
   2  -7   7       31.72       15.27      7.33 o 
   3  -7   7      399.72      433.92     25.06 o 
   4  -7   7      489.25      509.05     27.33 o 
   5  -7   7      267.23      270.90     22.68 o 
   6  -7   7       17.17       15.90     10.35 o 
 -10  -6   7      934.97     1045.68     84.83 o 
  -9  -6   7      594.02      593.85     43.94 o 
  -8  -6   7       54.42       52.78     20.20 o 
  -7  -6   7      206.92      332.51     30.12 o 
  -6  -6   7       18.32        0.03      9.28 o 
  -5  -6   7      461.77      524.05     33.76 o 
  -4  -6   7      644.75      688.05    207.79 o 
  -3  -6   7      113.16      151.75     25.03 o 
  -2  -6   7       58.79       55.23     22.19 o 
  -1  -6   7      171.04      201.94     14.38 o 
   0  -6   7       47.72       43.11     10.61 o 
   1  -6   7        0.96       34.15     41.07 o 
   2  -6   7      168.19      191.95     17.91 o 
   3  -6   7       52.36       38.89     31.33 o 
   4  -6   7      437.42      499.19     28.49 o 
   5  -6   7     1148.60     1246.81     47.55 o 
   6  -6   7      348.74      352.60     27.00 o 
   7  -6   7        0.07       28.25     24.27 o 
 -10  -5   7      268.22      334.57     40.16 o 
  -9  -5   7      402.71      420.08     34.62 o 
  -8  -5   7      584.34      593.70     37.37 o 
  -7  -5   7      303.82      297.11     28.57 o 
  -6  -5   7       12.21       15.21     10.99 o 
  -5  -5   7      152.55      163.60     22.40 o 
  -4  -5   7     1012.08      998.38     45.68 o 
  -3  -5   7      210.03      166.41     29.29 o 
  -2  -5   7       23.10       19.91      6.59 o 
  -1  -5   7        0.14        2.45      5.19 o 
   0  -5   7      102.98      142.60     14.41 o 
   1  -5   7      772.64      794.73     40.29 o 
   2  -5   7      309.08      335.14     20.72 o 
   3  -5   7      359.21      363.23     22.13 o 
   4  -5   7       40.57       31.98     13.37 o 
   5  -5   7      150.71      164.86     23.56 o 
   6  -5   7      253.75      275.52     23.62 o 
   7  -5   7      118.26      138.85     23.59 o 
   8  -5   7       53.23       96.98     20.45 o 
 -11  -4   7       18.13       58.04     20.37 o 
 -10  -4   7      129.61       91.10     25.75 o 
  -9  -4   7       26.17       24.01     15.54 o 
  -8  -4   7       35.41       30.65     16.55 o 
  -7  -4   7        0.61        1.66      9.91 o 
  -6  -4   7      867.95      985.13     44.82 o 
  -5  -4   7     2037.34     2144.13     72.14 o 
  -4  -4   7      446.09      375.91     32.41 o 
  -3  -4   7      393.41      355.34     25.13 o 
  -2  -4   7      350.43      300.50     18.90 o 
  -1  -4   7       57.09       39.71     10.41 o 
   0  -4   7       95.47      114.85     13.08 o 
   1  -4   7      529.36      537.41     38.63 o 
   2  -4   7      985.45     1014.92     29.69 o 
   3  -4   7      782.35      867.00     28.79 o 
   4  -4   7      202.34      195.74     18.46 o 
   5  -4   7       65.55       75.90     16.46 o 
   6  -4   7       17.04       17.08     10.19 o 
   7  -4   7        4.51        8.96     12.36 o 
   8  -4   7      210.46      245.46     28.72 o 
 -11  -3   7       90.98       56.52     21.68 o 
 -10  -3   7      249.81      312.76     36.03 o 
  -9  -3   7      137.07      133.58     23.26 o 
  -8  -3   7       55.68       70.85     18.00 o 
  -7  -3   7        8.06        1.96      9.60 o 
  -6  -3   7       82.73      105.86     21.00 o 
  -5  -3   7      606.38      683.86     97.60 o 
  -4  -3   7     2374.34     2336.39     32.24 o 
  -3  -3   7      368.30      388.38     15.60 o 
  -2  -3   7       73.48       82.09      9.72 o 
  -1  -3   7      269.38      278.82     30.10 o 
   0  -3   7      568.83      574.38     25.00 o 
   1  -3   7      500.21      547.69     26.71 o 
   2  -3   7       20.79        4.39      6.87 o 
   3  -3   7        2.58       13.60     20.40 o 
   4  -3   7      391.56      414.70     25.42 o 
   5  -3   7      241.55      244.76     19.76 o 
   6  -3   7      766.72      806.59     31.10 o 
   7  -3   7       49.75       69.59     22.96 o 
   8  -3   7       27.37       25.03     24.17 o 
   9  -3   7      130.68      121.87     21.13 o 
 -11  -2   7       96.58      117.57     29.63 o 
 -10  -2   7        3.61       47.61     21.23 o 
  -9  -2   7      379.58      374.43     31.80 o 
  -8  -2   7      748.20      800.89     42.77 o 
  -7  -2   7      585.28      561.84     54.43 o 
  -6  -2   7       17.73        2.50      5.21 o 
  -5  -2   7      579.21      534.93     10.42 o 
  -4  -2   7      258.97      255.77     14.95 o 
  -3  -2   7     2951.36     3148.81     71.19 o 
  -2  -2   7      613.13      689.56     19.00 o 
  -1  -2   7      380.60      346.74     15.05 o 
   0  -2   7     2407.73     2514.54     62.73 o 
   1  -2   7     4204.40     4157.92     64.11 o 
   2  -2   7     1552.77     1561.84     37.52 o 
   3  -2   7       64.25       41.39     11.73 o 
   4  -2   7      359.06      366.14     20.18 o 
   5  -2   7       30.16       17.86     10.21 o 
   6  -2   7     1183.81     1276.17     36.40 o 
   7  -2   7     1599.51     1675.94     43.07 o 
   8  -2   7      383.64      381.21     27.31 o 
   9  -2   7       83.02       64.17     14.96 o 
  10  -2   7       44.83       46.62     15.28 o 
 -11  -1   7        5.90        9.10     10.77 o 
 -10  -1   7       76.25      121.82     25.57 o 
  -9  -1   7      103.91      151.02     26.82 o 
  -8  -1   7     1370.83     1431.68     29.59 o 
  -7  -1   7     1478.19     1612.69     46.72 o 
  -6  -1   7      122.75      139.90     12.50 o 
  -5  -1   7       60.13       53.95      6.43 o 
  -4  -1   7        0.80        3.76      2.30 o 
  -3  -1   7      495.53      499.66     17.50 o 
  -2  -1   7      282.06      280.79     17.09 o 
  -1  -1   7       68.88       52.82      5.92 o 
   0  -1   7       14.33       11.45      3.09 o 
   1  -1   7      508.62      508.93     31.22 o 
   2  -1   7     3105.88     3144.96     50.14 o 
   3  -1   7       69.43       56.71     22.70 o 
   4  -1   7       62.34       86.72     13.38 o 
   5  -1   7       45.04       36.84     12.16 o 
   6  -1   7       76.58       71.42     14.31 o 
   7  -1   7      618.22      659.88     38.20 o 
   8  -1   7      185.34      205.83     21.60 o 
   9  -1   7       28.98       22.79     14.73 o 
  10  -1   7        6.03       15.50      8.93 o 
 -11   0   7      570.48      683.79     68.30 o 
 -10   0   7      169.54      164.32     28.00 o 
  -9   0   7       60.13       87.62     29.68 o 
  -8   0   7      124.95      113.13     14.60 o 
  -7   0   7      499.81      481.00     20.25 o 
  -6   0   7       78.47       58.10     11.47 o 
  -5   0   7      762.29      707.78     21.21 o 
  -4   0   7      124.56      114.40     11.75 o 
  -3   0   7     1926.14     1809.41     54.14 o 
  -2   0   7     7401.47     7297.34    128.18 o 
  -1   0   7     2012.66     1909.89     40.19 o 
   0   0   7       94.24       73.51      8.99 o 
   1   0   7     2270.54     2389.20     51.44 o 
   2   0   7      719.22      852.83     30.12 o 
   3   0   7     2572.11     2693.33     47.76 o 
   4   0   7     3413.42     3693.31     58.29 o 
   5   0   7      363.88      365.55     20.42 o 
   6   0   7      262.27      231.21     17.85 o 
   7   0   7      177.53      221.72     18.33 o 
   8   0   7      150.27      176.67     24.66 o 
   9   0   7       11.67       15.22      9.42 o 
  10   0   7       42.04       39.40     14.58 o 
 -10   1   7      403.98      431.30     47.20 o 
  -9   1   7      356.46      364.62     22.71 o 
  -8   1   7       49.45       76.68     14.69 o 
  -7   1   7      110.14      118.43     14.83 o 
  -6   1   7      348.89      354.29     21.57 o 
  -5   1   7      153.75      151.27     15.95 o 
  -4   1   7      251.89      244.93     16.93 o 
  -3   1   7       56.01       36.29     15.73 o 
  -2   1   7      752.78      805.20     28.39 o 
  -1   1   7     2661.97     2520.00     50.16 o 
   0   1   7     1412.12     1452.67     33.05 o 
   1   1   7       77.99       98.92     11.34 o 
   2   1   7      138.87      124.96     14.91 o 
   3   1   7      627.16      596.36     32.43 o 
   4   1   7     3045.28     3201.79     76.60 o 
   5   1   7     2711.59     2894.32     46.69 o 
   6   1   7        0.58       12.82      8.67 o 
   7   1   7      108.48       69.52     13.37 o 
   8   1   7      295.43      273.04     22.03 o 
   9   1   7      305.80      328.44     24.16 o 
  10   1   7      132.45      165.98     19.62 o 
  11   1   7        0.09       21.01      9.97 o 
 -10   2   7      310.83      299.29     25.61 o 
  -9   2   7      165.01      163.70     16.88 o 
  -8   2   7       22.97       25.61     14.73 o 
  -7   2   7       80.10       60.13     16.18 o 
  -6   2   7      292.02      284.07     17.43 o 
  -5   2   7     2010.05     2035.68     38.44 o 
  -4   2   7     2625.72     2661.46     46.37 o 
  -3   2   7      123.06      113.24     12.91 o 
  -2   2   7      658.55      657.55     28.33 o 
  -1   2   7       61.82       49.10      9.39 o 
   0   2   7     1112.97     1148.47     22.58 o 
   1   2   7      413.42      343.18     15.58 o 
   2   2   7     3275.70     3508.41     58.62 o 
   3   2   7     1288.45     1307.73     39.63 o 
   4   2   7     1857.13     1793.85     39.07 o 
   5   2   7      279.81      369.20     27.60 o 
   6   2   7      245.84      233.08     19.12 o 
   7   2   7      536.48      539.45     30.67 o 
   8   2   7       31.62       38.93     12.40 o 
   9   2   7      501.13      511.94     24.02 o 
  10   2   7      863.87     1019.60     35.02 o 
  11   2   7      306.46      305.08     26.69 o 
 -10   3   7      117.35      142.77     24.93 o 
  -9   3   7      340.06      343.61     24.38 o 
  -8   3   7       37.13       37.20     14.46 o 
  -7   3   7       53.92       44.69     14.49 o 
  -6   3   7       31.40       15.26      8.26 o 
  -5   3   7     1124.04     1070.52     77.41 o 
  -4   3   7     3044.46     3017.99     69.08 o 
  -3   3   7     2813.82     2751.49     59.73 o 
  -2   3   7      386.42      384.57     20.81 o 
  -1   3   7      182.84      190.49     12.00 o 
   0   3   7       34.71       39.91      5.79 o 
   1   3   7      968.95     1020.45     26.20 o 
   2   3   7       16.43        4.33      7.76 o 
   3   3   7      339.75      346.64     12.60 o 
   4   3   7      984.25      952.86     27.14 o 
   5   3   7     1110.19     1193.00     29.04 o 
   6   3   7     2491.84     2739.30     42.90 o 
   7   3   7      264.12      284.88     30.60 o 
   8   3   7      277.06      293.91     41.48 o 
   9   3   7       17.70       16.27      9.74 o 
  10   3   7      263.36      217.78     31.81 o 
  11   3   7      189.17      203.42     61.56 o 
  -9   4   7       70.07       79.24     13.66 o 
  -8   4   7      885.90      932.77     33.32 o 
  -7   4   7      498.69      514.91     25.76 o 
  -6   4   7      377.53      361.27     30.28 o 
  -5   4   7      576.79      625.48     25.74 o 
  -4   4   7       21.84       25.57     12.36 o 
  -3   4   7       93.33       85.78     12.24 o 
  -2   4   7        0.15       13.05      8.13 o 
  -1   4   7      846.30      868.40     33.64 o 
   0   4   7     1753.55     1788.42     44.36 o 
   1   4   7     4091.49     4283.72     44.77 o 
   2   4   7     1425.82     1440.93     35.30 o 
   3   4   7       36.80       39.05      8.49 o 
   4   4   7        2.34        3.14      9.75 o 
   5   4   7      112.67       71.62     12.37 o 
   6   4   7      787.23      841.97     23.20 o 
   7   4   7      896.18      910.99     26.17 o 
   8   4   7      800.06      852.13     40.82 o 
   9   4   7      437.38      453.59     27.87 o 
  10   4   7       49.33       47.57     10.54 o 
  11   4   7        4.23        3.26      4.82 o 
  -9   5   7        0.13       10.96     10.85 o 
  -8   5   7       42.78       53.77     12.84 o 
  -7   5   7      140.03      126.56     17.19 o 
  -6   5   7      236.84      262.18     21.34 o 
  -5   5   7      415.33      465.65     35.08 o 
  -4   5   7      193.58      222.08     17.33 o 
  -3   5   7        6.48       11.57      7.75 o 
  -2   5   7       88.57       87.40     11.23 o 
  -1   5   7      614.20      664.33     30.90 o 
   0   5   7     1808.68     1733.89     40.60 o 
   1   5   7     2613.63     2744.45     34.04 o 
   2   5   7      880.57      823.17     28.12 o 
   3   5   7       29.77        9.76      7.41 o 
   4   5   7       42.05       25.70     12.79 o 
   5   5   7        0.40        1.08      2.50 o 
   6   5   7      350.06      361.60     24.46 o 
   7   5   7      486.98      534.28     35.98 o 
   8   5   7      221.80      228.08     21.87 o 
   9   5   7      115.29      198.36     16.32 o 
  10   5   7      266.25      238.88     40.02 o 
  11   5   7       15.94       21.44     10.57 o 
  -8   6   7      230.59      227.41     28.18 o 
  -7   6   7       12.25       16.66     14.47 o 
  -6   6   7      199.87      208.99     21.31 o 
  -5   6   7        6.80       -5.97     12.29 o 
  -4   6   7      245.50      283.20     19.02 o 
  -3   6   7     1035.11     1084.87     45.29 o 
  -2   6   7      378.46      370.74     23.09 o 
  -1   6   7     1014.13     1068.45     27.78 o 
   0   6   7      299.24      257.69      9.53 o 
   1   6   7     1330.42     1328.00     60.06 o 
   2   6   7       12.10        2.95      2.44 o 
   3   6   7      367.27      307.17     27.63 o 
   4   6   7      116.70      148.45     23.70 o 
   5   6   7     1436.03     1561.73     52.00 o 
   6   6   7     1245.77     1373.25     23.80 o 
   7   6   7      342.17      398.47     28.63 o 
   8   6   7       42.67       20.82     11.96 o 
   9   6   7      305.55      318.36     28.73 o 
  10   6   7        1.64       -2.92      6.88 o 
  11   6   7      195.46      127.89     23.90 o 
  -7   7   7      703.26      719.06    103.35 o 
  -6   7   7       46.26       46.87     20.08 o 
  -5   7   7      314.87      254.13     25.82 o 
  -4   7   7       21.01       27.47      9.15 o 
  -3   7   7      872.50      895.27     40.47 o 
  -2   7   7     1975.94     1881.15     73.33 o 
  -1   7   7      745.27      702.45     38.59 o 
   0   7   7      142.13      162.75     22.47 o 
   1   7   7      301.05      284.60     26.30 o 
   2   7   7     2010.00     2208.94     61.88 o 
   3   7   7      553.62      616.65     47.22 o 
   4   7   7      404.44      413.55     36.88 o 
   5   7   7      147.88      212.67     25.97 o 
   6   7   7      254.88      329.80     28.26 o 
   7   7   7     1043.56     1315.05     48.86 o 
   8   7   7       37.94       72.33     19.41 o 
   9   7   7      139.85      148.37     24.18 o 
  10   7   7        1.09        7.32      8.78 o 
  11   7   7      112.17       56.97     17.91 o 
  -6   8   7      568.96      586.34     39.82 o 
  -5   8   7       29.12       33.33     11.02 o 
  -4   8   7        0.99       11.30     18.53 o 
  -3   8   7      591.60      558.72     26.01 o 
  -2   8   7      439.33      467.14     28.01 o 
  -1   8   7      226.96      160.94     18.37 o 
   0   8   7      200.14      200.12     19.53 o 
   1   8   7       57.12       47.84      8.01 o 
   2   8   7      233.53      223.73     27.55 o 
   3   8   7     2320.84     2523.62     72.74 o 
   4   8   7     1095.78     1196.48     49.70 o 
   5   8   7      127.90      151.35     23.49 o 
   6   8   7      124.88      119.35     20.64 o 
   7   8   7       23.31       25.99     20.11 o 
   8   8   7      469.48      594.22     35.53 o 
   9   8   7      128.92      141.81     21.70 o 
  10   8   7       33.74       19.41     12.01 o 
  -5   9   7      422.16      391.32     29.93 o 
  -4   9   7      176.96      170.88     20.89 o 
  -3   9   7      101.75      102.95     25.10 o 
  -2   9   7      670.17      650.39     26.82 o 
  -1   9   7      472.18      474.95     71.78 o 
   0   9   7        2.90        4.49      4.88 o 
   1   9   7       16.39       37.18     18.39 o 
   2   9   7       37.14       43.01     23.09 o 
   3   9   7     3491.44     4023.73    869.86 o 
   4   9   7      842.29      887.07     42.26 o 
   5   9   7     1017.41     1071.79     45.09 o 
   6   9   7       34.50       23.21     11.62 o 
   7   9   7       41.82       18.30     13.98 o 
   8   9   7       77.38       92.06     20.93 o 
   9   9   7      418.77      480.41     38.76 o 
  -4  10   7      176.03      191.49     24.51 o 
  -3  10   7        4.40        9.65      7.11 o 
  -2  10   7       22.28        9.03     12.41 o 
  -1  10   7      182.19      174.14     29.10 o 
   0  10   7     1170.42     1290.70     57.94 o 
   1  10   7      715.36      794.81     48.19 o 
   2  10   7       17.24       36.12     20.52 o 
   3  10   7       14.61       19.72     17.85 o 
   4  10   7       23.47        8.89     12.76 o 
   5  10   7      185.87      247.06     28.16 o 
   6  10   7      103.59      157.79     24.36 o 
   7  10   7       60.15       31.36     14.09 o 
   8  10   7      200.36      168.34     23.19 o 
  -3  11   7       29.45       15.92     13.02 o 
  -2  11   7       49.13       81.98     22.15 o 
  -1  11   7       15.25       49.28     23.15 o 
   0  11   7      166.35      181.32     29.84 o 
   1  11   7     1351.22     1315.40     55.23 o 
   2  11   7      199.84      187.03     26.08 o 
   3  11   7        0.72       27.92     16.84 o 
   4  11   7      131.03       85.05     28.68 o 
   5  11   7       14.15       61.69     23.15 o 
   6  11   7       38.78       41.75     17.59 o 
   7  11   7      206.87      193.71     25.33 o 
  -1  12   7      179.10      140.69     31.71 o 
   0  12   7       15.32        2.74     10.98 o 
   1  12   7      162.30      216.73     37.70 o 
   2  12   7       49.36       37.91     17.40 o 
   3  12   7       18.24       53.96     20.20 o 
   4  12   7        0.03        9.00      9.82 o 
   5  12   7       72.19       37.89     15.52 o 
   6  12   7      300.80      314.24     36.64 o 
  -6 -10   8       73.26       39.78     18.16 o 
  -5 -10   8      138.02      117.30     28.31 o 
  -4 -10   8      133.77       99.10     24.10 o 
  -3 -10   8        6.42       42.72     19.63 o 
  -2 -10   8       19.86       10.89     15.69 o 
  -1 -10   8      134.49       65.09     21.84 o 
   0 -10   8      237.00      240.80     38.18 o 
  -7  -9   8      385.45      429.25     46.54 o 
  -6  -9   8      383.25      426.57     44.64 o 
  -5  -9   8      136.72      195.21     27.09 o 
  -4  -9   8      224.43      261.44     32.26 o 
  -3  -9   8      214.04      234.09     28.96 o 
  -2  -9   8       91.48       94.09     22.07 o 
  -1  -9   8        1.77       12.70     13.16 o 
   0  -9   8        5.16       11.82      6.37 o 
   1  -9   8      261.34      253.34     20.42 o 
   2  -9   8      479.61      492.36     38.17 o 
  -8  -8   8       32.57       36.63     13.03 o 
  -7  -8   8      238.68      244.68     28.22 o 
  -6  -8   8       22.97       34.97     16.12 o 
  -5  -8   8       11.22        7.04     10.44 o 
  -4  -8   8       24.96       -0.25     10.35 o 
  -3  -8   8      251.52      240.02     31.27 o 
  -2  -8   8      861.75      901.09     45.63 o 
  -1  -8   8      637.42      619.41     23.32 o 
   0  -8   8      124.72      122.83     14.25 o 
   1  -8   8       86.35       62.32     12.33 o 
   2  -8   8       25.03       22.56      8.02 o 
   3  -8   8      125.25      102.23     33.09 o 
   4  -8   8      131.64      128.78     44.34 o 
  -9  -7   8       93.45      103.85     26.80 o 
  -8  -7   8        7.59        2.55      9.28 o 
  -7  -7   8      291.02      378.99     32.06 o 
  -6  -7   8      189.69      190.91     24.94 o 
  -5  -7   8        0.39       32.84     19.42 o 
  -4  -7   8      206.85      259.30     30.01 o 
  -3  -7   8        6.55       36.67     18.18 o 
  -2  -7   8      932.49      913.84     28.45 o 
  -1  -7   8     1594.08     1784.91     35.32 o 
   0  -7   8      844.49      825.10     27.09 o 
   1  -7   8       23.15       31.18     11.21 o 
   2  -7   8       66.83       57.63     17.84 o 
   3  -7   8       38.01       34.91     11.09 o 
   4  -7   8      235.51      285.40     27.29 o 
   5  -7   8       88.76       68.39     13.11 o 
 -10  -6   8      342.52      368.60     45.65 o 
  -9  -6   8      373.91      429.25     37.73 o 
  -8  -6   8        2.20        1.64      9.80 o 
  -7  -6   8       38.03       40.71     18.95 o 
  -6  -6   8      317.46      298.48     30.10 o 
  -5  -6   8      767.79      793.48     39.88 o 
  -4  -6   8      377.71      376.39     29.62 o 
  -3  -6   8        3.14        2.75      4.74 o 
  -2  -6   8       61.39       67.46     10.62 o 
  -1  -6   8      234.80      241.51     15.13 o 
   0  -6   8      874.45      906.43     43.90 o 
   1  -6   8      695.19      781.67     41.32 o 
   2  -6   8      134.74      167.39     20.38 o 
   3  -6   8      294.36      289.54     23.11 o 
   4  -6   8     1068.22     1182.75     47.43 o 
   5  -6   8      661.44      729.23     32.08 o 
   6  -6   8        5.54        9.55     13.75 o 
 -10  -5   8      364.98      449.67     49.79 o 
  -9  -5   8      829.30      904.63     46.28 o 
  -8  -5   8      163.99      144.12     23.65 o 
  -7  -5   8      116.37      111.82     23.00 o 
  -6  -5   8      402.01      397.36     31.66 o 
  -5  -5   8      515.21      518.60     35.40 o 
  -4  -5   8     3483.90     3887.11     77.78 o 
  -3  -5   8     2006.74     2109.75    114.88 o 
  -2  -5   8      502.33      499.12     36.23 o 
  -1  -5   8        3.79        3.33      4.70 o 
   0  -5   8      176.75      192.82     14.77 o 
   1  -5   8      107.57      119.22     22.43 o 
   2  -5   8      121.08      108.21     14.22 o 
   3  -5   8      130.10      144.06     21.74 o 
   4  -5   8       72.10       77.58     24.24 o 
   5  -5   8     1010.79     1125.93     38.55 o 
   6  -5   8      369.01      360.77     25.21 o 
   7  -5   8       18.21       57.47     15.97 o 
 -10  -4   8       12.73        6.55     10.17 o 
  -9  -4   8      193.64      189.79     29.62 o 
  -8  -4   8     1151.79     1140.85     50.31 o 
  -7  -4   8      505.58      575.75     37.35 o 
  -6  -4   8      485.48      483.52     32.85 o 
  -5  -4   8        0.20       -4.47      9.62 o 
  -4  -4   8      414.98      355.11     26.74 o 
  -3  -4   8     1240.05     1300.21     53.47 o 
  -2  -4   8      224.49      203.61     62.89 o 
  -1  -4   8       14.35       14.93     12.11 o 
   0  -4   8      154.05      154.57     14.67 o 
   1  -4   8     1246.02     1330.29     32.48 o 
   2  -4   8     1345.73     1401.37     39.99 o 
   3  -4   8      279.23      271.79     20.13 o 
   4  -4   8        6.56        0.73     17.98 o 
   5  -4   8        8.32       17.55      9.85 o 
   6  -4   8      162.17      196.30     21.98 o 
   7  -4   8      596.29      660.81     36.42 o 
   8  -4   8      290.08      332.46     32.17 o 
 -10  -3   8       53.62       43.46     18.02 o 
  -9  -3   8       90.07       88.25     23.04 o 
  -8  -3   8      149.61      148.72     25.19 o 
  -7  -3   8      583.09      672.53     37.76 o 
  -6  -3   8      949.69     1053.48     45.08 o 
  -5  -3   8      507.11      515.22     21.97 o 
  -4  -3   8      432.44      403.92     25.83 o 
  -3  -3   8        2.36        3.42      4.48 o 
  -2  -3   8       12.59        9.38      3.80 o 
  -1  -3   8       25.06        8.46      6.41 o 
   0  -3   8       46.44       77.49     18.51 o 
   1  -3   8      211.88      241.02     16.18 o 
   2  -3   8     1005.48     1035.71     29.14 o 
   3  -3   8     1583.97     1747.09     45.32 o 
   4  -3   8       20.83       16.95     10.33 o 
   5  -3   8       16.63       13.65     10.48 o 
   6  -3   8       30.25       33.84     15.25 o 
   7  -3   8       76.06       64.20     19.89 o 
   8  -3   8      387.17      432.05     31.10 o 
   9  -3   8      229.04      279.78     28.37 o 
 -10  -2   8      157.85      160.04     31.38 o 
  -9  -2   8        7.59       17.28     11.04 o 
  -8  -2   8      197.23      196.82     27.02 o 
  -7  -2   8      207.72      200.41     25.39 o 
  -6  -2   8      407.55      391.47     15.31 o 
  -5  -2   8      123.54      130.62     17.81 o 
  -4  -2   8      196.08      199.80     10.56 o 
  -3  -2   8     2055.74     2116.21     78.26 o 
  -2  -2   8     1761.09     1709.02     58.53 o 
  -1  -2   8     1478.87     1585.75     40.08 o 
   0  -2   8       12.67        7.71      7.25 o 
   1  -2   8        0.89       -5.79      6.11 o 
   2  -2   8       49.18       45.61     10.55 o 
   3  -2   8       12.10       31.72     11.75 o 
   4  -2   8      174.12      177.39     17.12 o 
   5  -2   8      127.46      147.43     16.30 o 
   6  -2   8      617.64      586.89     25.82 o 
   7  -2   8      450.70      460.01     27.91 o 
   8  -2   8      108.81      111.81     18.41 o 
   9  -2   8       34.27       22.41     11.50 o 
 -10  -1   8        5.51        8.12     10.44 o 
  -9  -1   8       87.79      130.05     23.57 o 
  -8  -1   8      743.33      819.39     45.52 o 
  -7  -1   8      515.09      539.33     19.45 o 
  -6  -1   8      149.42      121.17     26.75 o 
  -5  -1   8        1.34       11.20      4.50 o 
  -4  -1   8      245.34      223.06      9.11 o 
  -3  -1   8        0.75       11.02      3.47 o 
  -2  -1   8      941.28      928.19     33.54 o 
  -1  -1   8     1550.35     1698.67     33.93 o 
   0  -1   8     3814.17     3945.41     61.95 o 
   1  -1   8     1174.63     1324.09     30.88 o 
   2  -1   8      111.46      117.80     13.50 o 
   3  -1   8       78.97       40.96     12.82 o 
   4  -1   8       49.14       51.96     13.00 o 
   5  -1   8       99.88      121.18     15.18 o 
   6  -1   8      331.33      367.52     38.32 o 
   7  -1   8     1008.06     1048.64     34.95 o 
   8  -1   8      139.32      117.80     18.03 o 
   9  -1   8      119.90      134.82     18.53 o 
  10  -1   8        0.25       12.41     14.48 o 
 -10   0   8        4.44       49.04     20.36 o 
  -9   0   8        1.65        5.91     11.48 o 
  -8   0   8      385.09      398.09     24.32 o 
  -7   0   8     1375.26     1513.24     32.43 o 
  -6   0   8      669.04      714.58     44.14 o 
  -5   0   8       72.57       53.77     21.12 o 
  -4   0   8      223.54      213.33     14.07 o 
  -3   0   8      981.47     1037.14     25.79 o 
  -2   0   8     4099.71     4416.74    133.69 o 
  -1   0   8     3158.11     3485.94     51.54 o 
   0   0   8        1.12        2.30      5.37 o 
   1   0   8       25.41       17.30      7.94 o 
   2   0   8      761.13      741.03     40.59 o 
   3   0   8     1222.57     1171.70     42.92 o 
   4   0   8      615.04      581.58     23.00 o 
   5   0   8       22.08       59.18     20.11 o 
   6   0   8       25.11       16.98      7.91 o 
   7   0   8      215.11      248.58     20.68 o 
   8   0   8      105.22       85.85     45.97 o 
   9   0   8      130.30      149.77     18.10 o 
  10   0   8       66.58       89.16     17.42 o 
 -10   1   8      975.65     1001.35     83.77 o 
  -9   1   8       98.31      129.49     29.51 o 
  -8   1   8       55.62       57.97     26.40 o 
  -7   1   8      347.90      361.37     19.87 o 
  -6   1   8      512.58      528.38     21.81 o 
  -5   1   8      528.49      564.82     26.55 o 
  -4   1   8       18.44       22.70      8.57 o 
  -3   1   8      224.43      231.95     16.85 o 
  -2   1   8     2671.39     2739.58     78.72 o 
  -1   1   8     1657.64     1650.17     32.43 o 
   0   1   8      810.78      840.66     29.63 o 
   1   1   8     1199.52     1216.13     40.43 o 
   2   1   8       21.38       17.82      9.22 o 
   3   1   8      949.06      919.38     41.96 o 
   4   1   8     4772.72     4936.06     71.82 o 
   5   1   8     2329.56     2431.29     59.11 o 
   6   1   8      129.57      151.81     17.74 o 
   7   1   8       31.82       50.30     12.13 o 
   8   1   8       22.74       14.45      7.43 o 
   9   1   8      108.86      107.27     17.67 o 
  10   1   8       29.40       44.79     14.95 o 
 -10   2   8      347.10      380.53     45.98 o 
  -9   2   8      330.22      319.56     22.74 o 
  -8   2   8        2.57       15.96     11.54 o 
  -7   2   8        0.09       -6.17      6.96 o 
  -6   2   8      676.47      651.69     59.06 o 
  -5   2   8      747.17      755.92     34.78 o 
  -4   2   8      183.42      175.13     17.14 o 
  -3   2   8     1335.75     1304.21     31.37 o 
  -2   2   8      616.58      663.24     31.69 o 
  -1   2   8     1170.43     1237.46     41.41 o 
   0   2   8     1131.28     1090.93     35.78 o 
   1   2   8       15.49        6.67      6.00 o 
   2   2   8       70.80       97.48     11.87 o 
   3   2   8        6.85       14.53      7.44 o 
   4   2   8      800.98      849.80     32.80 o 
   5   2   8      853.71      900.98     33.00 o 
   6   2   8       64.83       82.59     20.78 o 
   7   2   8      258.87      260.13     27.34 o 
   8   2   8       46.69       54.37     18.57 o 
   9   2   8      553.45      602.56     35.97 o 
  10   2   8      492.22      589.00     46.05 o 
  11   2   8       33.02        6.04      6.76 o 
  -9   3   8      414.33      380.02     29.21 o 
  -8   3   8        0.64        5.51      6.68 o 
  -7   3   8      100.72      106.46     20.92 o 
  -6   3   8      282.89      295.64     26.70 o 
  -5   3   8     1811.84     1930.20     42.89 o 
  -4   3   8     1599.92     1664.25     36.21 o 
  -3   3   8      160.34      174.14     14.65 o 
  -2   3   8     1228.07     1137.44     29.63 o 
  -1   3   8      654.95      685.32     29.10 o 
   0   3   8     1710.10     1831.22     71.97 o 
   1   3   8     3132.60     2896.63     54.72 o 
   2   3   8     2365.82     2446.20     77.86 o 
   3   3   8      329.27      330.83     28.52 o 
   4   3   8       42.32       51.42      9.86 o 
   5   3   8      320.52      370.99     44.38 o 
   6   3   8      457.33      459.34     31.15 o 
   7   3   8       53.23       48.85     10.50 o 
   8   3   8      203.35      199.33     27.14 o 
   9   3   8      171.27      163.88     25.78 o 
  10   3   8      424.79      395.92     45.95 o 
  11   3   8      221.74      166.76     36.91 o 
  -9   4   8      114.30      122.30     40.38 o 
  -8   4   8      277.73      294.18     22.80 o 
  -7   4   8        0.39       22.93     12.83 o 
  -6   4   8        0.05       11.10     19.90 o 
  -5   4   8      141.16      132.90     14.75 o 
  -4   4   8      713.27      829.40     34.69 o 
  -3   4   8     1553.20     1489.82     33.72 o 
  -2   4   8       10.05        7.11      6.61 o 
  -1   4   8      181.05      206.33     15.90 o 
   0   4   8       55.14       55.89     10.04 o 
   1   4   8      391.60      326.98     14.31 o 
   2   4   8      851.38      812.89     38.06 o 
   3   4   8       21.79        7.24      9.90 o 
   4   4   8       12.91        0.82      3.30 o 
   5   4   8       10.29        7.75      5.53 o 
   6   4   8     1934.79     2142.26     47.92 o 
   7   4   8      351.43      355.11     20.22 o 
   8   4   8      284.51      295.24     22.54 o 
   9   4   8        2.10       -5.15      5.79 o 
  10   4   8        0.66       17.92      8.96 o 
  11   4   8      185.11      146.46     37.87 o 
  -8   5   8      710.17      702.99     44.70 o 
  -7   5   8     1220.43     1276.03     57.94 o 
  -6   5   8      328.70      305.68     22.59 o 
  -5   5   8        8.59       10.08      9.77 o 
  -4   5   8      117.19      138.25     15.68 o 
  -3   5   8      716.50      769.36     36.47 o 
  -2   5   8     1351.92     1352.94     33.35 o 
  -1   5   8     1094.86     1045.27     37.78 o 
   0   5   8      330.54      301.62     44.42 o 
   1   5   8      183.06      167.73     10.58 o 
   2   5   8      795.89      824.42     24.50 o 
   3   5   8       23.24       16.47      3.69 o 
   4   5   8        0.22       -0.14      2.90 o 
   5   5   8      562.79      507.92     16.57 o 
   6   5   8     1568.05     1676.57     36.61 o 
   7   5   8     1729.39     1795.13     31.03 o 
   9   5   8      227.78      242.34     30.75 o 
  10   5   8       41.09       41.96     13.24 o 
  11   5   8       28.86       17.91      8.70 o 
  -8   6   8       30.82       25.21      9.87 o 
  -7   6   8      295.04      262.96     30.51 o 
  -6   6   8      185.91      172.06     18.08 o 
  -5   6   8      357.73      395.15     29.00 o 
  -4   6   8        0.09       -5.24     12.95 o 
  -3   6   8      107.30      118.74     13.85 o 
  -2   6   8      334.61      376.68     23.69 o 
  -1   6   8      676.89      756.90     31.21 o 
   0   6   8      863.15      868.50     59.85 o 
   1   6   8      905.57      822.30     16.11 o 
   2   6   8       56.76       44.75      8.38 o 
   3   6   8      380.14      433.00     36.91 o 
   4   6   8     1684.04     1848.37     58.48 o 
   5   6   8       10.83       41.21     18.28 o 
   6   6   8      293.84      311.06     28.90 o 
   7   6   8       69.61       79.39     19.31 o 
   8   6   8      421.36      434.66     33.60 o 
   9   6   8      208.80      313.50     34.70 o 
  10   6   8      212.66      196.58     26.41 o 
  11   6   8      122.27       88.37     23.19 o 
  -7   7   8        0.40       27.52     10.26 o 
  -6   7   8       82.39       56.19     15.49 o 
  -5   7   8      114.20       88.11     18.50 o 
  -4   7   8       98.72      128.78     25.47 o 
  -3   7   8      711.36      804.56     47.73 o 
  -2   7   8      986.21     1118.97     53.15 o 
  -1   7   8      211.59      217.25     26.09 o 
   0   7   8       98.94      111.92     24.10 o 
   1   7   8      289.39      259.58     24.94 o 
   2   7   8      393.17      391.24     17.93 o 
   3   7   8       23.99       41.59     22.94 o 
   4   7   8     1423.63     1647.73     59.48 o 
   5   7   8      555.57      552.35     34.92 o 
   6   7   8      455.37      479.92     34.52 o 
   7   7   8        4.46       61.30     20.07 o 
   8   7   8      111.14      104.70     19.98 o 
   9   7   8       19.63       25.23     16.62 o 
  10   7   8       52.12       34.71     14.84 o 
  -6   8   8       10.94       10.95      7.83 o 
  -5   8   8       20.63        3.71      6.62 o 
  -4   8   8        0.16        9.11      8.00 o 
  -3   8   8      103.60       89.36     15.91 o 
  -2   8   8      181.79      152.53     21.84 o 
  -1   8   8      677.22      628.27     32.24 o 
   0   8   8      151.27      159.37     12.20 o 
   1   8   8      414.49      418.65     34.15 o 
   2   8   8      586.45      628.94     39.23 o 
   3   8   8      640.95      695.34     38.77 o 
   4   8   8      818.05      868.32     43.64 o 
   5   8   8        4.32       18.80     13.76 o 
   6   8   8        5.84        0.82     10.79 o 
   7   8   8      124.38      136.84     22.71 o 
   8   8   8      352.61      372.37     32.41 o 
   9   8   8       16.55        1.12      9.33 o 
  10   8   8       95.90       71.72     16.67 o 
  -5   9   8      411.54      402.68     35.11 o 
  -4   9   8       43.41       44.79     19.14 o 
  -3   9   8        0.17       12.05      9.74 o 
  -2   9   8       72.10       63.87     12.79 o 
  -1   9   8       86.41       79.04     11.92 o 
   0   9   8        0.07        2.43     19.95 o 
   1   9   8        5.53        7.32     13.80 o 
   2   9   8      694.41      688.31     43.13 o 
   3   9   8     1508.37     1657.70     58.65 o 
   4   9   8      622.46      640.73     41.28 o 
   5   9   8       92.41       69.61     23.15 o 
   6   9   8      420.43      426.18     35.83 o 
   7   9   8       83.74      103.59     26.75 o 
   8   9   8      240.42      294.46     28.78 o 
   9   9   8      482.46      565.80     43.00 o 
  10   9   8      228.29      179.16     35.18 o 
  -4  10   8      253.21      256.35     36.90 o 
  -3  10   8        1.61       14.18     13.27 o 
  -2  10   8       28.18       26.64     13.73 o 
  -1  10   8      246.00      225.20     28.20 o 
   0  10   8      421.59      406.75     41.55 o 
   1  10   8       15.95       34.81     19.46 o 
   2  10   8        0.30       -6.98     13.67 o 
   3  10   8      317.68      338.10     35.94 o 
   4  10   8      654.94      710.52     44.19 o 
   5  10   8      774.72      975.38     49.76 o 
   6  10   8       72.04       53.98     21.54 o 
   7  10   8       12.36       12.58     10.98 o 
   8  10   8      187.49      123.38     24.45 o 
   9  10   8      248.65      218.75     30.29 o 
  -2  11   8       93.64      113.00     28.49 o 
  -1  11   8      166.60      174.99     37.15 o 
   0  11   8     1253.62     1299.33     62.71 o 
   1  11   8     1460.71     1734.26     64.99 o 
   2  11   8        0.91        9.91     11.95 o 
   3  11   8       41.09       51.47     19.45 o 
   4  11   8       28.26       16.04     12.00 o 
   5  11   8      312.14      306.48     33.25 o 
   6  11   8      674.52      761.31     53.08 o 
   7  11   8      297.35      351.61     41.87 o 
   8  11   8      101.66       51.10     14.89 o 
   0  12   8       34.26       33.26     19.19 o 
   1  12   8      557.54      588.30     60.53 o 
   2  12   8      188.71      182.17     34.97 o 
   3  12   8       34.90       -0.08     10.95 o 
   4  12   8       88.60       57.05     17.74 o 
   5  12   8       62.41       52.73     18.00 o 
   6  12   8      493.24      510.12     54.55 o 
   7  12   8      287.54      368.94     42.13 o 
  -3 -10   9        2.09       20.80     15.46 o 
  -6  -9   9      374.28      346.69     43.11 o 
  -5  -9   9       60.40       37.12     17.63 o 
  -4  -9   9        7.82       37.53     18.50 o 
  -3  -9   9       47.72       29.13     15.93 o 
  -2  -9   9       28.55       24.06     16.63 o 
  -1  -9   9      284.80      307.06     39.50 o 
   0  -9   9      455.57      464.72     49.14 o 
   1  -9   9      164.91      149.32     22.28 o 
  -8  -8   9       51.05        6.24      9.69 o 
  -7  -8   9      119.72      111.30     26.54 o 
  -6  -8   9      161.55      157.48     26.43 o 
  -5  -8   9      320.32      426.77     36.32 o 
  -4  -8   9      140.93      152.96     25.99 o 
  -3  -8   9      112.31      140.90     26.11 o 
  -2  -8   9       50.27        7.46     12.85 o 
  -1  -8   9      314.59      314.86     34.02 o 
   0  -8   9      244.99      274.26     19.39 o 
   1  -8   9      210.79      284.16     20.75 o 
   2  -8   9      127.60      118.98     18.74 o 
   3  -8   9       31.28       28.83     10.69 o 
  -9  -7   9       94.43       70.20     21.24 o 
  -8  -7   9        8.41       13.02     10.57 o 
  -7  -7   9        3.38       20.48     11.39 o 
  -6  -7   9       39.88       37.93     16.85 o 
  -5  -7   9        1.60       29.37     17.37 o 
  -4  -7   9       25.75       36.71     17.49 o 
  -3  -7   9      430.21      457.67     34.92 o 
  -2  -7   9      495.99      619.17     41.23 o 
  -1  -7   9      489.51      531.78     21.95 o 
   0  -7   9       43.27       54.71     11.24 o 
   1  -7   9      179.08      201.68     26.86 o 
   2  -7   9       49.86       19.89     10.23 o 
   3  -7   9       17.33       23.81     10.59 o 
   4  -7   9      180.77      220.65     27.19 o 
   5  -7   9      271.74      261.51     27.67 o 
  -9  -6   9      398.02      452.96     49.03 o 
  -8  -6   9        1.73       19.55     14.86 o 
  -7  -6   9       57.56       51.06     23.24 o 
  -6  -6   9      161.48      161.94     24.68 o 
  -5  -6   9      145.74      162.24     25.70 o 
  -4  -6   9        5.31        7.56     12.97 o 
  -3  -6   9        0.12       -1.09     12.21 o 
  -2  -6   9      220.52       52.81     24.02 o 
  -1  -6   9      501.19      548.73     24.99 o 
   0  -6   9     1053.44     1043.73     29.48 o 
   1  -6   9      275.07      279.75     22.35 o 
   2  -6   9        1.57        6.15      6.87 o 
   3  -6   9       20.51       31.75     20.35 o 
   4  -6   9      311.14      310.07     24.37 o 
   5  -6   9      108.64      121.79     20.65 o 
   6  -6   9       29.19       36.68     20.09 o 
 -10  -5   9       81.85       90.73     26.75 o 
  -9  -5   9      255.17      256.33     34.66 o 
  -8  -5   9        9.99       25.43     15.59 o 
  -7  -5   9      112.65      100.16     23.23 o 
  -6  -5   9       46.14       61.36     22.45 o 
  -5  -5   9     1534.14     1669.79     56.46 o 
  -4  -5   9     1007.61     1120.21     46.38 o 
  -3  -5   9        5.93        4.42      4.40 o 
  -2  -5   9      763.33      722.64     29.43 o 
  -1  -5   9      124.81      124.32     12.02 o 
   0  -5   9      431.15      459.15     21.12 o 
   1  -5   9     1092.44     1070.26     40.23 o 
   2  -5   9      540.97      560.69     26.38 o 
   3  -5   9      113.08      119.65     17.40 o 
   4  -5   9      119.81      112.84     33.98 o 
   5  -5   9      331.68      389.10     27.92 o 
   6  -5   9       87.52       83.67     29.22 o 
   7  -5   9        0.46       16.41     11.19 o 
 -10  -4   9       43.49       24.88     16.06 o 
  -9  -4   9      277.31      299.93     35.41 o 
  -8  -4   9      214.54      258.29     31.22 o 
  -7  -4   9       11.29       25.77     12.09 o 
  -6  -4   9        2.16        9.13     10.45 o 
  -5  -4   9        8.96      -10.63     10.63 o 
  -4  -4   9     1240.28     1264.26     24.99 o 
  -3  -4   9     1161.69     1258.61     52.96 o 
  -2  -4   9      111.20      114.27     21.19 o 
  -1  -4   9      235.02      174.80     32.48 o 
   0  -4   9       14.22       13.51     27.54 o 
   1  -4   9     1556.84     1687.97     41.90 o 
   2  -4   9     1314.72     1445.26     55.21 o 
   3  -4   9      436.08      422.02     24.57 o 
   4  -4   9       15.12       22.62     11.55 o 
   5  -4   9      220.31      265.16     24.76 o 
   6  -4   9      314.86      336.79     23.70 o 
   7  -4   9      349.23      398.06     34.04 o 
   8  -4   9       11.15        6.30     12.95 o 
 -10  -3   9      161.42      215.82     34.86 o 
  -9  -3   9       11.31       58.26     19.92 o 
  -8  -3   9      681.25      690.09     45.37 o 
  -7  -3   9     1453.68     1509.27     57.07 o 
  -6  -3   9      662.71      640.47     38.95 o 
  -5  -3   9       87.09       39.65     26.04 o 
  -4  -3   9      171.08       95.27     49.44 o 
  -3  -3   9      198.02      178.70     33.26 o 
  -2  -3   9      602.26      717.39     25.54 o 
  -1  -3   9      643.01      705.02     34.44 o 
   0  -3   9      361.57      379.65     21.98 o 
   1  -3   9     1379.73     1443.50     33.43 o 
   2  -3   9     1692.76     1857.09     70.40 o 
   3  -3   9      388.74      407.19     22.00 o 
   4  -3   9       23.22       28.49     12.58 o 
   5  -3   9       26.35        6.53      9.51 o 
   6  -3   9      267.04      307.42     24.89 o 
   7  -3   9      971.94     1034.72     36.65 o 
   8  -3   9      945.05     1047.99     61.85 o 
  -9  -2   9      179.99      210.77     27.17 o 
  -8  -2   9      157.93      137.70     24.68 o 
  -7  -2   9     1302.93     1512.99     56.54 o 
  -6  -2   9     2243.98     2406.60     66.46 o 
  -5  -2   9       61.92       50.02     11.21 o 
  -4  -2   9      234.12      221.78     25.14 o 
  -3  -2   9        7.64        5.15      2.59 o 
  -2  -2   9      293.71      300.71     16.14 o 
  -1  -2   9      789.21      845.87     39.91 o 
   0  -2   9      184.06      184.94     19.98 o 
   1  -2   9        1.08        4.94      6.73 o 
   2  -2   9       98.73      107.44     15.65 o 
   3  -2   9     1234.29     1289.73     37.54 o 
   4  -2   9        3.50        3.28      6.88 o 
   5  -2   9       28.36       11.25     10.49 o 
   6  -2   9       41.80       22.38     13.90 o 
   7  -2   9      126.85      163.91     19.57 o 
   8  -2   9      553.36      628.85     36.35 o 
   9  -2   9      211.60      234.65     56.56 o 
 -10  -1   9      357.07      405.31     47.84 o 
  -9  -1   9       37.42       62.69     25.09 o 
  -8  -1   9        0.25       23.82     17.30 o 
  -7  -1   9       58.54       26.22     11.21 o 
  -6  -1   9      547.82      485.36     30.06 o 
  -5  -1   9      293.26      299.46     18.60 o 
  -4  -1   9      558.12      553.30     24.65 o 
  -3  -1   9      630.77      661.03     28.15 o 
  -2  -1   9     1320.02     1310.65     50.55 o 
  -1  -1   9     1980.31     1989.44     37.65 o 
   0  -1   9     1078.08     1071.07     34.32 o 
   1  -1   9       29.22       33.15      8.86 o 
   2  -1   9      607.57      627.54     28.78 o 
   3  -1   9       10.43       32.31     11.29 o 
   4  -1   9     1509.01     1633.47     43.60 o 
   5  -1   9     1176.88     1250.95     54.53 o 
   6  -1   9      413.12      453.37     31.56 o 
   7  -1   9       17.44       22.81     13.92 o 
   8  -1   9        7.58       -7.32      7.88 o 
   9  -1   9       82.79       65.31     18.03 o 
 -10   0   9       93.53      109.25     28.99 o 
  -9   0   9      365.11      373.81     39.70 o 
  -8   0   9      400.70      407.36     37.82 o 
  -7   0   9        1.41       -0.14      5.39 o 
  -6   0   9       18.30       16.79      7.83 o 
  -5   0   9       40.22       12.82     11.55 o 
  -4   0   9       30.68       23.48      9.64 o 
  -3   0   9       28.62       28.44      9.49 o 
  -2   0   9     1005.19     1033.94     26.88 o 
  -1   0   9      768.68      800.06     32.23 o 
   0   0   9     1486.34     1468.49     33.70 o 
   1   0   9      569.15      583.87     30.02 o 
   2   0   9       19.10        6.73     11.34 o 
   3   0   9       10.89        7.31      9.93 o 
   4   0   9       16.88       -8.13      9.92 o 
   5   0   9      584.69      691.49     43.83 o 
   6   0   9      553.25      591.50     32.48 o 
   7   0   9       79.75       83.26     15.51 o 
   8   0   9        4.36        5.47      8.93 o 
   9   0   9      127.52      134.53     18.56 o 
  10   0   9      103.27       90.61     18.67 o 
 -10   1   9      341.84      347.01     45.07 o 
  -9   1   9        1.29        8.59     11.07 o 
  -8   1   9       11.85       20.40      8.98 o 
  -7   1   9        0.69       23.44     33.63 o 
  -6   1   9      105.51       85.66     13.21 o 
  -5   1   9      348.98      335.37     17.41 o 
  -4   1   9     1021.90     1024.35     27.22 o 
  -3   1   9      884.50      962.50     61.42 o 
  -2   1   9      738.33      718.39     32.57 o 
  -1   1   9        0.96        3.27      6.18 o 
   0   1   9      590.47      653.84     36.01 o 
   1   1   9      961.78     1119.12     27.52 o 
   2   1   9     1310.22     1338.17     31.43 o 
   3   1   9     1750.10     1898.57     41.23 o 
   4   1   9      985.84     1026.01     39.92 o 
   5   1   9        2.76        4.82      7.99 o 
   6   1   9      499.75      507.78     34.58 o 
   7   1   9       66.42       69.50     15.85 o 
   8   1   9       18.91       16.21     10.90 o 
   9   1   9      370.80      378.58     41.68 o 
  10   1   9      169.51      171.48     24.68 o 
  -9   2   9      208.34      145.55     51.27 o 
  -8   2   9       32.11       32.40     12.06 o 
  -7   2   9      175.93      188.83     18.41 o 
  -6   2   9      119.23      142.72     14.82 o 
  -5   2   9     1577.64     1569.34     39.65 o 
  -4   2   9     3829.21     4046.50     61.20 o 
  -3   2   9      264.01      273.86     18.38 o 
  -2   2   9     1120.92     1114.17     64.42 o 
  -1   2   9       95.90      106.46     13.58 o 
   0   2   9      110.30      109.05     12.90 o 
   1   2   9      255.94      302.33     18.89 o 
   2   2   9      555.73      589.20     28.00 o 
   3   2   9      867.27      836.03     30.13 o 
   4   2   9     2255.82     2419.74     44.40 o 
   5   2   9     1957.79     2023.09     58.90 o 
   6   2   9       35.45       32.67      9.46 o 
   7   2   9        0.25        7.73      7.45 o 
   8   2   9       19.15        6.53      7.85 o 
   9   2   9      247.39      245.49     30.62 o 
  10   2   9      328.44      314.28     71.84 o 
  -9   3   9      533.58      503.91     50.25 o 
  -8   3   9      232.66      203.41     19.07 o 
  -7   3   9      268.29      260.47     29.51 o 
  -6   3   9      187.56      211.02     19.95 o 
  -5   3   9      741.09      720.89     37.10 o 
  -4   3   9     1206.03     1276.19     74.07 o 
  -3   3   9       26.40       29.73     14.60 o 
  -2   3   9      230.56      234.42     17.12 o 
  -1   3   9       15.51       14.97      9.18 o 
   0   3   9     2099.28     2179.81     58.31 o 
   1   3   9     3376.05     3566.36     90.51 o 
   2   3   9     1178.19     1264.60     28.81 o 
   3   3   9        4.87        6.44      5.42 o 
   4   3   9      131.43      123.05     13.47 o 
   5   3   9      253.52      254.24     20.47 o 
   6   3   9        2.35       19.35      5.41 o 
   7   3   9      387.52      417.20     26.05 o 
   8   3   9       50.18       33.22     10.98 o 
   9   3   9      306.11      312.82     25.77 o 
  10   3   9      157.79      148.83     38.61 o 
  11   3   9       22.25        5.98      6.22 o 
  -9   4   9      211.87      214.40     25.81 o 
  -8   4   9      304.54      290.71     24.36 o 
  -7   4   9       53.09       53.57     14.70 o 
  -6   4   9      220.38      209.12     20.08 o 
  -5   4   9      291.52      280.38     26.83 o 
  -4   4   9     2697.35     2747.38     53.50 o 
  -3   4   9      251.03      211.80     16.25 o 
  -2   4   9      424.57      419.86     25.36 o 
  -1   4   9      960.15      884.87     69.63 o 
   0   4   9      340.39      307.92     29.41 o 
   1   4   9     2120.92     2147.26     38.39 o 
   2   4   9     2170.28     2193.47     79.81 o 
   3   4   9        0.74       19.56      7.74 o 
   4   4   9      384.49      329.66     27.29 o 
   5   4   9      294.19      279.12     16.48 o 
   6   4   9      585.00      701.15     24.19 o 
   7   4   9      704.74      756.78     26.41 o 
   8   4   9      128.31      146.25     15.47 o 
   9   4   9        0.36       29.65     11.11 o 
  10   4   9       99.14       97.21     22.16 o 
  11   4   9      223.45      151.10     45.47 o 
  -8   5   9      497.81      523.78     39.60 o 
  -7   5   9      520.94      502.96     31.44 o 
  -6   5   9        5.31       12.44      8.27 o 
  -5   5   9      201.94      204.33     17.64 o 
  -4   5   9       26.28       18.36      9.42 o 
  -3   5   9     1882.40     1914.30     47.69 o 
  -2   5   9     1313.60     1354.06     38.47 o 
  -1   5   9      115.78      119.40     15.11 o 
   0   5   9      295.61      256.02     14.44 o 
   1   5   9       16.15        7.91      6.67 o 
   2   5   9      836.83      818.98     21.77 o 
   3   5   9      317.38      281.02     15.17 o 
   4   5   9       29.99       13.24      8.80 o 
   5   5   9       40.73       36.86     12.46 o 
   6   5   9     1139.01     1201.73     25.64 o 
   7   5   9      767.12      825.67     24.27 o 
   8   5   9      216.22      200.49     26.45 o 
   9   5   9       50.65       55.88     20.24 o 
  10   5   9      263.01      308.06     36.11 o 
  11   5   9       53.06       63.66     19.33 o 
  -7   6   9      777.62      798.83     49.09 o 
  -6   6   9      348.35      364.99     29.25 o 
  -5   6   9       70.36       74.32     14.25 o 
  -4   6   9      148.39      124.38     17.21 o 
  -3   6   9      435.08      424.40     23.08 o 
  -2   6   9     2281.38     2330.16     82.25 o 
  -1   6   9     2227.63     2297.58     55.91 o 
   0   6   9      986.87      992.44     68.48 o 
   1   6   9       57.54       44.22     19.90 o 
   2   6   9      244.85      213.08     15.19 o 
   3   6   9      324.62      321.08     19.36 o 
   4   6   9      105.13       97.19     19.66 o 
   5   6   9        4.02        0.23      3.14 o 
   6   6   9      180.11      268.47     85.17 o 
   7   6   9      411.66      471.28     37.11 o 
   8   6   9      750.37      895.37     47.92 o 
   9   6   9       99.53      121.06     24.80 o 
  10   6   9       11.33        6.35     10.06 o 
  11   6   9        3.17       -3.61      7.35 o 
  -7   7   9       29.23       25.32     16.33 o 
  -6   7   9      249.92      274.03     55.16 o 
  -5   7   9      594.83      724.40     47.94 o 
  -4   7   9       10.88       14.69     10.24 o 
  -3   7   9      241.30      248.11     18.81 o 
  -2   7   9      604.98      598.38     24.44 o 
  -1   7   9      589.85      589.08     23.57 o 
   0   7   9      112.50      105.73     11.77 o 
   1   7   9       99.80      108.58     28.21 o 
   2   7   9       23.73       63.27     22.86 o 
   3   7   9       54.78       80.14     27.12 o 
   4   7   9     2018.71     2294.73     70.28 o 
   5   7   9      298.88      322.80     30.70 o 
   6   7   9      173.07      143.96     26.41 o 
   7   7   9      147.22      106.93     21.27 o 
   8   7   9        9.26       28.31     17.91 o 
   9   7   9      568.08      592.26     39.29 o 
  10   7   9      309.22      304.62     36.08 o 
  -6   8   9        1.89       16.53      7.55 o 
  -5   8   9      405.93      335.19     35.72 o 
  -4   8   9      664.19      619.31     33.63 o 
  -3   8   9      544.03      504.49     32.29 o 
  -2   8   9      250.68      236.97     32.68 o 
  -1   8   9      213.13      198.54     25.93 o 
   0   8   9       98.44      102.01     12.42 o 
   1   8   9      123.64      170.43     28.44 o 
   2   8   9       19.46       44.37     19.33 o 
   3   8   9      458.45      509.94     36.46 o 
   4   8   9     1528.71     1666.19     58.42 o 
   5   8   9      282.81      305.44     33.51 o 
   6   8   9      133.03      125.79     24.37 o 
   7   8   9       33.65        9.21     12.41 o 
   8   8   9       41.31       46.82     20.79 o 
   9   8   9       35.99       31.67     17.93 o 
  10   8   9      408.69      457.84     50.13 o 
  -5   9   9       71.80       49.38     13.21 o 
  -4   9   9       14.10       10.66      8.06 o 
  -3   9   9       27.40       30.07     12.65 o 
  -2   9   9       46.16       41.65     14.04 o 
  -1   9   9        7.12       40.17     23.63 o 
   0   9   9      139.39      187.91     36.38 o 
   1   9   9      278.18      330.15     39.49 o 
   2   9   9      553.17      589.80     44.69 o 
   3   9   9        0.28        0.69     14.02 o 
   4   9   9      139.47      180.15     32.19 o 
   5   9   9       12.94       29.10     14.60 o 
   6   9   9      133.71      157.11     30.37 o 
   7   9   9      139.62      157.07     27.05 o 
   8   9   9      145.88      132.80     25.47 o 
   9   9   9      109.75       96.46     23.67 o 
  -3  10   9       13.16        4.53     11.73 o 
  -2  10   9       46.19       67.93     20.58 o 
  -1  10   9       19.78        9.49     12.09 o 
   0  10   9       82.20       58.75     23.34 o 
   1  10   9      245.65      273.53     36.57 o 
   2  10   9      745.49      847.43     54.38 o 
   3  10   9      214.80      232.74     32.08 o 
   4  10   9      107.05      106.87     27.11 o 
   5  10   9        4.77       43.60     19.97 o 
   6  10   9       32.86       43.94     18.23 o 
   7  10   9        7.65        5.97     10.23 o 
   8  10   9      372.22      464.16     48.21 o 
   9  10   9      171.37      119.07     27.56 o 
  -2  11   9       38.58       26.26     15.17 o 
  -1  11   9      105.88       64.43     21.01 o 
   0  11   9      325.60      266.86     37.61 o 
   1  11   9      233.01      289.29     37.62 o 
   2  11   9        0.06       16.43     13.88 o 
   3  11   9        2.86        5.77     12.30 o 
   4  11   9       95.63       75.67     24.73 o 
   5  11   9      421.79      461.92     42.19 o 
   6  11   9      646.54      754.30     66.51 o 
   7  11   9       79.41       18.77     14.45 o 
   8  11   9       25.56       17.93     10.37 o 
   1  12   9      331.73      320.68     43.08 o 
   2  12   9       44.12       15.69     12.64 o 
   3  12   9      176.38      132.18     30.05 o 
   4  12   9      214.35      226.01     33.83 o 
   5  12   9      140.66      123.00     28.92 o 
   6  12   9      805.24      879.94     81.80 o 
  -5  -9  10      134.02      147.68     33.77 o 
  -4  -9  10       12.49       12.94     11.68 o 
  -3  -9  10        3.89       43.71     23.13 o 
  -2  -9  10       85.48      117.24     29.80 o 
  -1  -9  10      277.48      258.99     41.43 o 
   0  -9  10      136.47       83.71     28.70 o 
  -7  -8  10       62.72       52.04     18.87 o 
  -6  -8  10      210.70      181.72     32.66 o 
  -5  -8  10      223.51      250.65     41.80 o 
  -4  -8  10       44.52       32.78     16.73 o 
  -3  -8  10        4.33       -6.49     10.97 o 
  -2  -8  10        0.11        7.09     12.98 o 
  -1  -8  10      269.05      212.07     32.69 o 
   0  -8  10      397.85      419.19     44.33 o 
   1  -8  10      138.21      149.54     20.29 o 
   2  -8  10       50.95       31.93     11.39 o 
  -8  -7  10      298.58      336.35     42.99 o 
  -7  -7  10        7.69       29.43     16.45 o 
  -6  -7  10        4.39       19.43     15.76 o 
  -5  -7  10      190.03      157.65     23.08 o 
  -4  -7  10      525.51      568.10     44.52 o 
  -3  -7  10      350.68      337.65     36.19 o 
  -2  -7  10        1.43       13.03     13.96 o 
  -1  -7  10       40.57       63.84     16.12 o 
   0  -7  10      133.51      143.39     14.71 o 
   1  -7  10      368.96      393.47     28.91 o 
   2  -7  10      541.06      548.27     30.85 o 
   3  -7  10       18.68        5.07      6.98 o 
   4  -7  10       34.13       35.96     30.32 o 
  -8  -6  10        1.95       15.73     11.10 o 
  -7  -6  10       20.44       24.67     15.23 o 
  -6  -6  10       17.91       36.60     20.66 o 
  -5  -6  10       15.35       37.56     20.25 o 
  -4  -6  10      445.44      455.84     37.73 o 
  -3  -6  10     2019.03     2160.49     65.48 o 
  -2  -6  10     1064.03     1219.61     51.91 o 
  -1  -6  10       24.99       18.50      6.99 o 
   0  -6  10       36.38       32.66     15.30 o 
   1  -6  10       44.95       27.32      7.56 o 
   2  -6  10        8.91        8.31      7.96 o 
   3  -6  10      245.70      250.78     21.49 o 
   4  -6  10      202.31      181.92     20.96 o 
   5  -6  10       45.93       33.79     25.69 o 
  -9  -5  10      272.94      242.26     33.72 o 
  -8  -5  10      229.12      228.76     31.91 o 
  -7  -5  10       48.58       45.05     18.47 o 
  -6  -5  10        3.49       19.62     16.28 o 
  -5  -5  10      377.54      347.96     33.51 o 
  -4  -5  10       12.64       17.78     13.13 o 
  -3  -5  10      110.26      142.92     25.58 o 
  -2  -5  10       35.21       16.04      8.61 o 
  -1  -5  10      205.33      227.57     42.72 o 
   0  -5  10      338.27      347.30     20.04 o 
   1  -5  10      262.40      274.97     19.09 o 
   2  -5  10      423.82      442.63     24.60 o 
   3  -5  10       87.47       98.40     19.54 o 
   4  -5  10       28.51       29.00     11.41 o 
   5  -5  10       16.07       10.34      9.91 o 
   6  -5  10       15.44       41.08     13.01 o 
  -9  -4  10       15.67        2.78     10.36 o 
  -8  -4  10       23.15       -9.52      9.94 o 
  -7  -4  10      214.79      201.91     27.65 o 
  -6  -4  10       69.32       67.93     18.86 o 
  -5  -4  10      230.74      265.82     29.50 o 
  -4  -4  10      567.81      532.81     35.19 o 
  -3  -4  10      133.10      108.37     14.35 o 
  -2  -4  10       44.68       29.73      8.11 o 
  -1  -4  10      441.69      446.63     29.36 o 
   0  -4  10        2.09       10.27     13.04 o 
   1  -4  10     1103.18     1238.66     32.36 o 
   2  -4  10      888.95      916.84     30.39 o 
   3  -4  10      378.22      400.70     23.22 o 
   4  -4  10       44.33       61.75     22.99 o 
   5  -4  10       90.93       68.36     19.32 o 
   6  -4  10       18.57       19.07     22.80 o 
   7  -4  10       13.30        5.87      8.11 o 
  -9  -3  10      178.30      179.99     33.26 o 
  -8  -3  10      337.38      330.37     32.42 o 
  -7  -3  10      412.43      417.34     36.48 o 
  -6  -3  10        7.67        8.03     17.09 o 
  -5  -3  10       51.62       64.47     25.90 o 
  -4  -3  10      150.05      163.26     11.79 o 
  -3  -3  10      974.75     1058.38     27.05 o 
  -2  -3  10      227.23      260.57     16.72 o 
  -1  -3  10       16.61        6.09     15.24 o 
   0  -3  10      443.62      441.13     28.38 o 
   1  -3  10       84.65      127.75     25.74 o 
   2  -3  10      590.85      580.13     23.61 o 
   3  -3  10      561.44      551.18     24.80 o 
   4  -3  10       91.59       90.71     18.12 o 
   5  -3  10      123.85      151.04     41.19 o 
   6  -3  10      215.56      246.13     23.03 o 
   7  -3  10      498.26      531.09     39.85 o 
   8  -3  10      118.01       92.01     44.93 o 
 -10  -2  10        9.61        6.82      9.96 o 
  -9  -2  10        5.79       24.00     12.29 o 
  -8  -2  10      423.67      476.18     40.58 o 
  -7  -2  10     1624.02     1831.50     65.17 o 
  -6  -2  10      508.03      574.38     40.39 o 
  -5  -2  10      334.20      333.02     35.83 o 
  -4  -2  10      663.88      684.36     20.88 o 
  -3  -2  10       30.94       51.94     14.67 o 
  -2  -2  10      965.56      979.27     25.37 o 
  -1  -2  10     2103.88     2275.86     50.58 o 
   0  -2  10       58.51       64.96     28.83 o 
   1  -2  10      241.33      296.46     55.69 o 
   2  -2  10      457.12      460.72     40.82 o 
   3  -2  10      455.12      487.89     23.93 o 
   4  -2  10       38.47       28.63     11.74 o 
   5  -2  10        3.73        7.01      8.46 o 
   6  -2  10      148.28      147.59     20.58 o 
   7  -2  10      670.41      762.33     33.55 o 
   8  -2  10      961.61     1014.13     60.38 o 
 -10  -1  10      250.80      243.56     35.43 o 
  -9  -1  10        2.10       -4.28     10.91 o 
  -8  -1  10       11.21        2.67     11.45 o 
  -7  -1  10      424.16      467.06     38.81 o 
  -6  -1  10     2026.35     2168.95     35.58 o 
  -5  -1  10      755.47      841.82     23.74 o 
  -4  -1  10       35.36       21.79      7.79 o 
  -3  -1  10      285.59      270.21     20.30 o 
  -2  -1  10      234.63      247.25     18.30 o 
  -1  -1  10     2906.05     3118.72     47.26 o 
   0  -1  10      268.90      334.37     18.11 o 
   1  -1  10      159.60      134.18     31.28 o 
   2  -1  10       64.57       40.86     10.33 o 
   3  -1  10      698.75      754.99     36.10 o 
   4  -1  10     1793.68     2049.23     87.90 o 
   5  -1  10      364.15      437.16     24.46 o 
   6  -1  10        3.97        8.61      9.06 o 
   7  -1  10        1.14        7.56     14.89 o 
   8  -1  10      497.32      577.70     34.03 o 
   9  -1  10      199.43      192.51     26.05 o 
  -9   0  10      451.60      581.78     55.13 o 
  -8   0  10       17.69       41.19     22.40 o 
  -7   0  10      334.55      313.80     19.38 o 
  -6   0  10       17.95       12.08      6.42 o 
  -5   0  10      860.48      943.30     26.40 o 
  -4   0  10      700.65      774.84     34.72 o 
  -3   0  10      460.99      436.07     23.24 o 
  -2   0  10      298.31      318.19     17.25 o 
  -1   0  10     1289.71     1264.17     42.44 o 
   0   0  10      409.29      410.44     19.20 o 
   1   0  10       12.28       23.77      9.83 o 
   2   0  10      525.17      543.49     30.62 o 
   3   0  10       36.84       26.57      7.75 o 
   4   0  10      592.36      600.27     54.95 o 
   5   0  10     3424.89     3766.54     76.73 o 
   6   0  10      804.92      918.90     31.45 o 
   7   0  10      131.45      129.86     29.09 o 
   8   0  10       62.82       45.61     20.55 o 
   9   0  10       33.00       18.59     15.60 o 
  -9   1  10      175.22      192.85     38.80 o 
  -8   1  10      419.92      384.45     34.52 o 
  -7   1  10       20.55        9.13      7.62 o 
  -6   1  10        3.11        4.69      6.59 o 
  -5   1  10        1.81        8.59      7.80 o 
  -4   1  10      142.22      161.99     22.06 o 
  -3   1  10      799.72      874.83     51.51 o 
  -2   1  10       12.80       18.98      8.21 o 
  -1   1  10       31.11       29.20      9.28 o 
   0   1  10      961.63      973.81     27.86 o 
   1   1  10      178.41      159.83     24.75 o 
   2   1  10       97.80       80.62     16.43 o 
   3   1  10        1.33       -6.02      6.33 o 
   4   1  10       15.19       20.94      7.95 o 
   5   1  10        3.67       14.47     10.24 o 
   6   1  10      432.98      473.81     45.28 o 
   7   1  10      136.96      133.19     22.11 o 
   8   1  10        5.21        4.94      7.82 o 
   9   1  10       86.02       73.15     23.02 o 
  10   1  10      126.78      141.95     23.29 o 
  -9   2  10       97.42       67.98     22.31 o 
  -8   2  10       88.77       71.21     25.67 o 
  -7   2  10       30.85        7.78      7.04 o 
  -6   2  10       40.46       23.11     11.96 o 
  -5   2  10      291.21      301.27     19.50 o 
  -4   2  10      309.60      347.91     19.93 o 
  -3   2  10      198.29      167.94     15.72 o 
  -2   2  10      245.54      265.52     16.80 o 
  -1   2  10       98.08       78.76     16.33 o 
   0   2  10      126.14       93.67     12.56 o 
   1   2  10     2355.20     2568.06     41.92 o 
   2   2  10     1970.56     2064.34     37.76 o 
   3   2  10     1776.08     1825.83     49.15 o 
   4   2  10      109.51      126.91     37.64 o 
   5   2  10        7.31       51.20     11.90 o 
   6   2  10        0.75       10.55     18.47 o 
   7   2  10       96.49       94.04     27.84 o 
   8   2  10       22.51       10.02     12.13 o 
   9   2  10      187.46      149.36     21.07 o 
  10   2  10      148.91       80.00     26.62 o 
  -9   3  10       26.21       26.24     16.87 o 
  -8   3  10       58.79       52.27     13.88 o 
  -7   3  10       31.91       31.63     18.78 o 
  -6   3  10       28.93       22.27     13.69 o 
  -5   3  10       10.85        7.44      9.18 o 
  -4   3  10      111.88      111.29     13.72 o 
  -3   3  10       23.60       40.42     16.12 o 
  -2   3  10      975.02      956.01     27.73 o 
  -1   3  10       64.56       76.51     17.13 o 
   0   3  10       69.35       57.60     11.76 o 
   1   3  10      185.09      157.56     15.14 o 
   2   3  10      513.22      536.81     20.37 o 
   3   3  10     1164.32     1232.40     29.52 o 
   4   3  10      657.31      720.05     36.18 o 
   5   3  10      175.02      196.28     16.33 o 
   6   3  10        0.30       13.54      8.90 o 
   7   3  10      245.62      270.66     36.64 o 
   8   3  10        9.02        8.47     12.06 o 
   9   3  10      167.05      138.90     17.31 o 
  10   3  10       25.61       22.65      8.92 o 
  -8   4  10      612.18      571.93     38.14 o 
  -7   4  10      622.12      647.00     31.44 o 
  -6   4  10      228.15      237.45     20.66 o 
  -5   4  10        9.57       24.97     12.15 o 
  -4   4  10      237.26      237.62     17.84 o 
  -3   4  10       23.58        6.46      8.89 o 
  -2   4  10      574.44      598.73     34.03 o 
  -1   4  10      677.29      648.85     36.62 o 
   0   4  10     2861.33     2948.71     59.06 o 
   1   4  10     1800.76     1880.35     51.86 o 
   2   4  10      579.30      617.52     41.75 o 
   3   4  10        1.64        4.95      7.03 o 
   4   4  10        2.77       11.47     26.73 o 
   5   4  10      423.68      470.29     58.88 o 
   6   4  10      357.08      370.64     35.08 o 
   7   4  10     1881.05     2079.68     49.21 o 
   8   4  10      249.83      239.03     44.23 o 
   9   4  10       45.31       25.64     14.05 o 
  10   4  10        8.60        3.86      6.73 o 
  -8   5  10      339.08      339.54     29.23 o 
  -7   5  10      574.56      576.58     57.09 o 
  -6   5  10      395.83      387.75     52.11 o 
  -5   5  10       18.38       17.95      9.13 o 
  -4   5  10      338.91      297.96     26.60 o 
  -3   5  10      179.01      186.31     16.28 o 
  -2   5  10      644.36      640.63     25.10 o 
  -1   5  10      194.57      215.64     44.31 o 
   0   5  10        3.99        1.77      5.15 o 
   1   5  10     1115.25     1104.38     59.99 o 
   2   5  10     1186.65     1159.18     41.24 o 
   3   5  10      297.66      291.32     12.80 o 
   4   5  10       11.64       21.10     29.93 o 
   5   5  10      321.31      317.93     25.20 o 
   6   5  10      239.45      224.83     23.65 o 
   7   5  10      755.93      894.93     49.18 o 
   8   5  10      182.80      220.06     29.31 o 
   9   5  10        9.25       38.05     15.02 o 
  10   5  10        0.04        2.19      8.03 o 
  -7   6  10      366.16      358.37     30.13 o 
  -6   6  10      187.86      195.56     42.55 o 
  -5   6  10      101.56      112.81     18.30 o 
  -4   6  10       81.32       83.14     12.61 o 
  -3   6  10      469.84      507.24     25.47 o 
  -2   6  10     1927.37     1965.71     39.03 o 
  -1   6  10      349.29      333.66     18.76 o 
   0   6  10       39.91       43.59      9.11 o 
   1   6  10     1788.52     1843.10     57.03 o 
   2   6  10        1.52        1.86      6.19 o 
   3   6  10     1223.40     1242.50     28.67 o 
   4   6  10      427.44      406.08     51.00 o 
   5   6  10      433.44      463.90     36.36 o 
   6   6  10       23.93       35.58     16.52 o 
   7   6  10      482.24      437.39     35.53 o 
   8   6  10       76.97       72.96     27.30 o 
   9   6  10       24.03       12.45     12.92 o 
  -6   7  10      629.55      599.57     59.58 o 
  -5   7  10       10.71       14.04      9.44 o 
  -4   7  10      156.95      133.14     14.54 o 
  -3   7  10       31.34       12.56     11.82 o 
  -2   7  10      932.42      991.78     30.81 o 
  -1   7  10     2563.32     2695.14     53.97 o 
   0   7  10      805.12      856.22     24.68 o 
   1   7  10        3.69       14.62     12.25 o 
   2   7  10        7.91        8.04      7.81 o 
   3   7  10      108.14       96.84     21.68 o 
   4   7  10      606.39      641.83     39.39 o 
   5   7  10      344.24      464.92     39.98 o 
   6   7  10        8.17       -1.21     13.51 o 
   7   7  10        0.17       49.80     23.64 o 
   8   7  10      299.18      428.18     38.50 o 
   9   7  10      507.32      605.50     45.51 o 
  10   7  10       19.93       30.35     16.79 o 
  -5   8  10     1193.50     1243.10    138.62 o 
  -4   8  10      453.39      426.12     36.60 o 
  -3   8  10        5.61       23.92     18.30 o 
  -2   8  10        6.08       21.40     15.16 o 
  -1   8  10       95.16       63.33     27.65 o 
   0   8  10      590.43      582.84     41.26 o 
   1   8  10       46.58       29.04     20.10 o 
   2   8  10        0.84       10.06     13.69 o 
   3   8  10      567.78      627.99     44.80 o 
   4   8  10      563.60      667.26     43.70 o 
   5   8  10      179.00      195.26     38.27 o 
   6   8  10      128.90       68.85     22.26 o 
   7   8  10      248.93      271.41     32.19 o 
   8   8  10       14.32        4.02     10.71 o 
   9   8  10      688.14      834.23     72.55 o 
  10   8  10      456.00      473.80     52.96 o 
  -4   9  10      723.97      732.22     56.04 o 
  -3   9  10      225.14      247.84     34.92 o 
  -2   9  10        0.13        5.25     13.92 o 
  -1   9  10       14.33       47.83     25.43 o 
   0   9  10      660.21      747.40     50.98 o 
   1   9  10      942.33      999.90     53.48 o 
   2   9  10      436.59      481.70     43.86 o 
   3   9  10       15.41        4.70     13.93 o 
   4   9  10      119.63      156.71     29.44 o 
   5   9  10      213.17      274.99     36.71 o 
   6   9  10      292.83      357.51     37.01 o 
   7   9  10       16.71       11.59     15.85 o 
   8   9  10       32.54       16.58     11.21 o 
   9   9  10       68.88       57.52     18.60 o 
  -3  10  10       71.21       89.59     27.59 o 
  -2  10  10       72.20       53.82     17.94 o 
  -1  10  10       75.01       90.61     25.74 o 
   0  10  10      277.64      256.60     31.50 o 
   1  10  10      877.27      992.01     52.54 o 
   2  10  10      722.26      751.21     51.54 o 
   3  10  10       12.10        1.85     11.57 o 
   4  10  10       33.40       75.43     24.41 o 
   5  10  10       11.56       37.93     19.36 o 
   6  10  10       53.66       23.88     14.18 o 
   7  10  10      700.46      816.68     70.44 o 
   8  10  10      344.51      390.00     45.87 o 
  -1  11  10       39.50       43.51     25.05 o 
   0  11  10       70.42       57.92     20.16 o 
   1  11  10      154.01      194.95     38.74 o 
   2  11  10      164.49      149.65     33.40 o 
   3  11  10      186.56      220.32     31.17 o 
   4  11  10       17.70       14.66     18.47 o 
   5  11  10        1.84        2.96     11.79 o 
   6  11  10       61.92       34.57     17.21 o 
   7  11  10      134.88      192.25     32.60 o 
   2  12  10       10.19       22.87     14.22 o 
   3  12  10        0.98        7.62     12.13 o 
   4  12  10       80.34       35.63     19.34 o 
   5  12  10      353.93      355.92     45.66 o 
  -5  -8  11       92.25      117.50     32.50 o 
  -4  -8  11      100.99       46.82     18.57 o 
  -3  -8  11       11.55       38.89     21.14 o 
  -2  -8  11      129.61       99.02     27.81 o 
  -1  -8  11      247.75      210.42     40.77 o 
   0  -8  11      141.66      125.60     34.22 o 
   1  -8  11        7.08       21.95     21.02 o 
  -7  -7  11       11.55        2.38      9.74 o 
  -6  -7  11        0.27        4.04      9.99 o 
  -5  -7  11      148.82      141.14     26.25 o 
  -4  -7  11      711.12      703.66     52.20 o 
  -3  -7  11      138.35      163.63     29.40 o 
  -2  -7  11       39.90        5.12     12.50 o 
  -1  -7  11      172.34      184.25     32.46 o 
   0  -7  11      319.92      290.47     20.77 o 
   1  -7  11      392.80      396.03     34.37 o 
   2  -7  11       25.68       17.53      7.58 o 
   3  -7  11      163.47      176.72     24.15 o 
  -8  -6  11       54.41       64.08     21.64 o 
  -7  -6  11       75.33       69.49     21.19 o 
  -6  -6  11        6.60        1.55     11.07 o 
  -5  -6  11       16.29       77.61     27.32 o 
  -4  -6  11      658.34      699.04     47.02 o 
  -3  -6  11      943.89     1070.91    101.09 o 
  -2  -6  11       32.24       15.44     17.38 o 
  -1  -6  11      185.87      146.50     72.08 o 
   0  -6  11       10.05       10.35      6.14 o 
   1  -6  11       51.13       26.89      8.30 o 
   2  -6  11      640.02      691.28     45.48 o 
   3  -6  11      205.63      229.95     20.07 o 
   4  -6  11       11.69        5.37      7.87 o 
  -8  -5  11       47.44       17.90     12.63 o 
  -7  -5  11        3.37       16.62     15.63 o 
  -6  -5  11       61.25       33.30     19.06 o 
  -5  -5  11       73.89      100.56     22.33 o 
  -4  -5  11      217.90      204.11     29.35 o 
  -3  -5  11     1069.36     1236.93     53.58 o 
  -2  -5  11      950.47      954.33     64.10 o 
  -1  -5  11      236.46      190.23     31.86 o 
   0  -5  11        0.01       16.31      8.85 o 
   1  -5  11        0.09       17.32     13.69 o 
   2  -5  11      473.31      542.40     26.86 o 
   3  -5  11      433.93      521.00     29.38 o 
   4  -5  11      258.97      245.80     21.68 o 
   5  -5  11        3.44       14.23     10.09 o 
  -9  -4  11       11.15       37.02     18.00 o 
  -8  -4  11       63.51       44.39     16.16 o 
  -7  -4  11      637.12      573.99     39.38 o 
  -6  -4  11      505.91      536.38     42.26 o 
  -5  -4  11      244.33      260.91     32.70 o 
  -4  -4  11        4.43        4.19     13.55 o 
  -3  -4  11       10.66        3.44      4.34 o 
  -2  -4  11      304.80      314.17     17.64 o 
  -1  -4  11      645.74      632.65     34.88 o 
   0  -4  11     1727.21     1876.90     93.43 o 
   1  -4  11      281.73      316.54     35.22 o 
   2  -4  11      296.85      306.68     21.06 o 
   3  -4  11       91.68      108.53     16.43 o 
   4  -4  11       21.18       16.24      8.21 o 
   5  -4  11        0.48       -1.66     14.94 o 
   6  -4  11       18.23       13.89     16.18 o 
  -9  -3  11       14.57       14.45     10.97 o 
  -8  -3  11       41.49       54.09     21.23 o 
  -7  -3  11      311.63      299.62     34.04 o 
  -6  -3  11      394.84      454.33     39.12 o 
  -5  -3  11      485.68      512.41     39.50 o 
  -4  -3  11        2.05       26.99      9.65 o 
  -3  -3  11       98.77       71.07     15.19 o 
  -2  -3  11        0.83        9.64      7.31 o 
  -1  -3  11       83.61       84.55     13.03 o 
   0  -3  11      604.00      589.57     62.82 o 
   1  -3  11      733.27      778.15     38.41 o 
   2  -3  11       81.46       38.98     22.98 o 
   3  -3  11      120.50      136.97     29.84 o 
   4  -3  11       70.43       68.53     16.17 o 
   5  -3  11       16.45       11.01      8.44 o 
   6  -3  11        9.71       16.63     26.15 o 
   7  -3  11        4.07       10.86      9.79 o 
  -9  -2  11       56.99       68.62     24.73 o 
  -8  -2  11      294.71      322.64     34.92 o 
  -7  -2  11      447.94      405.77     38.02 o 
  -6  -2  11      160.45      209.77     33.35 o 
  -5  -2  11      335.81      307.49     32.97 o 
  -4  -2  11       99.96       69.07     37.91 o 
  -3  -2  11      432.13      492.42     19.99 o 
  -2  -2  11      858.31      982.42     28.63 o 
  -1  -2  11      339.77      360.10     29.91 o 
   0  -2  11       31.34       28.25     17.31 o 
   1  -2  11        8.43        4.55      7.92 o 
   2  -2  11       41.90       48.75     18.95 o 
   3  -2  11        2.67       20.60     14.35 o 
   4  -2  11      252.61      271.90     22.72 o 
   5  -2  11      492.70      505.15     68.60 o 
   6  -2  11      400.95      456.52     28.03 o 
   7  -2  11      235.40      233.42     34.88 o 
   8  -2  11        3.36       18.80      9.67 o 
  -9  -1  11       97.69      137.01     32.49 o 
  -8  -1  11      231.34      324.68     36.45 o 
  -7  -1  11     1043.84     1081.49     60.68 o 
  -6  -1  11      312.62      380.48     37.04 o 
  -5  -1  11       50.45       26.87     20.88 o 
  -4  -1  11      321.75      258.09     16.01 o 
  -3  -1  11      196.59      180.06     52.19 o 
  -2  -1  11      316.11      354.30     21.66 o 
  -1  -1  11     3117.20     3404.60     69.31 o 
   0  -1  11      100.33       99.41     14.94 o 
   1  -1  11        0.04        7.28     10.37 o 
   2  -1  11      602.69      708.48     34.63 o 
   3  -1  11       39.12       16.47      7.07 o 
   4  -1  11      466.35      521.32     26.45 o 
   5  -1  11       64.43       61.35     30.07 o 
   6  -1  11      167.14      177.77     21.21 o 
   7  -1  11      161.02      235.10     34.92 o 
   8  -1  11      443.09      467.31     56.56 o 
  -9   0  11      152.71      138.37     32.27 o 
  -8   0  11       29.71       12.64     11.82 o 
  -7   0  11        3.19       30.13     19.25 o 
  -6   0  11      402.04      307.80     31.97 o 
  -5   0  11     2039.11     2158.43     39.14 o 
  -4   0  11      577.96      561.18     28.03 o 
  -3   0  11      162.84      161.96     15.34 o 
  -2   0  11       33.65       25.93     13.20 o 
  -1   0  11      708.74      744.71     24.78 o 
   0   0  11      345.21      362.88     22.11 o 
   1   0  11      202.82      255.70     39.05 o 
   2   0  11       10.07        1.42      8.68 o 
   3   0  11        6.34       15.60     12.52 o 
   4   0  11      814.73      856.92     38.17 o 
   5   0  11     1309.62     1439.28     82.63 o 
   6   0  11       15.73       28.78     12.28 o 
   7   0  11      129.19       97.74     25.18 o 
   8   0  11       43.20       32.45     17.98 o 
   9   0  11      213.63      161.06     35.85 o 
  -9   1  11      396.92      400.17     48.67 o 
  -8   1  11       15.11        7.51     11.42 o 
  -7   1  11      272.01      224.95     17.29 o 
  -6   1  11        4.55       13.19      7.17 o 
  -5   1  11      894.44      935.13     27.80 o 
  -4   1  11     3185.31     3494.54     48.67 o 
  -3   1  11     2342.65     2590.01     49.05 o 
  -2   1  11      134.79      129.53     14.31 o 
  -1   1  11      333.49      327.48     20.12 o 
   0   1  11       82.76       67.75     11.85 o 
   1   1  11      347.86      318.14     21.16 o 
   2   1  11       50.02       65.98     18.80 o 
   3   1  11       77.53      106.15     19.04 o 
   4   1  11      594.74      643.16     30.57 o 
   5   1  11     1142.83     1261.17     67.26 o 
   6   1  11     1090.41     1228.41    126.09 o 
   7   1  11       30.39       19.98     10.28 o 
   8   1  11        1.14        2.92      6.27 o 
   9   1  11        4.38       18.30     12.10 o 
  -8   2  11      482.17      505.78     50.70 o 
  -7   2  11       34.24       19.69      9.25 o 
  -6   2  11       34.52       42.57     18.08 o 
  -5   2  11      120.53      139.67     22.52 o 
  -4   2  11      332.86      338.04     20.77 o 
  -3   2  11     1668.56     1793.40     40.93 o 
  -2   2  11       77.86       67.03     16.23 o 
  -1   2  11        5.09        4.91      7.03 o 
   0   2  11      464.26      477.07     24.82 o 
   1   2  11     2817.13     3054.72     75.06 o 
   2   2  11     1224.37     1341.77     56.29 o 
   3   2  11       14.27       22.64     11.41 o 
   4   2  11     1026.88     1092.13     59.76 o 
   5   2  11      201.66      216.87     19.20 o 
   6   2  11      288.30      286.06     27.58 o 
   7   2  11      342.15      371.59     35.76 o 
   8   2  11      273.67      213.90     21.88 o 
   9   2  11       47.82        5.32      6.62 o 
  10   2  11       56.75       39.12     12.90 o 
  -8   3  11      227.03      128.41     54.44 o 
  -7   3  11      334.44      347.61     28.67 o 
  -6   3  11      398.34      372.38     22.18 o 
  -5   3  11      318.84      305.91     21.65 o 
  -4   3  11       39.85       29.69     13.21 o 
  -3   3  11      423.67      413.39     21.80 o 
  -2   3  11        0.38       13.97     10.77 o 
  -1   3  11      337.76      328.00     21.68 o 
   0   3  11       16.72       15.78      8.82 o 
   1   3  11      771.20      759.60     25.74 o 
   2   3  11     2189.83     2420.65     70.34 o 
   3   3  11     1489.31     1477.65     60.58 o 
   4   3  11        0.75        0.02      5.97 o 
   5   3  11      248.33      209.24     32.86 o 
   6   3  11       19.63       23.73      9.97 o 
   7   3  11      227.09      250.91     30.00 o 
   8   3  11      545.48      566.28     60.16 o 
   9   3  11      149.08      128.52     18.87 o 
  10   3  11       17.27       29.00     12.63 o 
  -8   4  11       58.58       52.18     49.73 o 
  -7   4  11      182.22      188.71     20.27 o 
  -6   4  11      121.53       75.96     17.33 o 
  -5   4  11       67.98       91.77     17.60 o 
  -4   4  11       88.73       94.51     26.53 o 
  -3   4  11        6.51        4.06     23.29 o 
  -2   4  11      109.24      157.59     20.79 o 
  -1   4  11      383.73      394.44     21.99 o 
   0   4  11      227.62      233.96     16.98 o 
   1   4  11       28.62       21.14      8.10 o 
   2   4  11       57.25       74.51     12.96 o 
   3   4  11      572.22      547.93     37.32 o 
   4   4  11      503.85      575.24     21.97 o 
   5   4  11       17.84       13.68      7.96 o 
   6   4  11       46.64       29.34     14.23 o 
   7   4  11      227.29      229.22     37.51 o 
   8   4  11       90.51       70.00     16.53 o 
   9   4  11       56.66       64.06     19.64 o 
  10   4  11        0.02        9.85      6.43 o 
  -7   5  11      227.54      215.52     26.29 o 
  -6   5  11      199.20      222.27     20.28 o 
  -5   5  11       14.39       37.83     14.98 o 
  -4   5  11        1.49        2.86      6.89 o 
  -3   5  11       73.87       70.34     12.27 o 
  -2   5  11      395.56      461.44     23.08 o 
  -1   5  11      553.06      551.16     23.44 o 
   0   5  11      833.47      900.78     60.67 o 
   1   5  11     1367.08     1450.47    111.90 o 
   2   5  11       16.06       18.48      9.00 o 
   3   5  11       34.23       35.96      8.70 o 
   4   5  11       39.05       39.28      8.65 o 
   5   5  11      725.76      761.22     62.56 o 
   6   5  11      648.08      758.83     45.50 o 
   7   5  11      471.22      615.85     42.45 o 
   8   5  11      200.54      186.54     26.03 o 
   9   5  11       17.40        0.49      9.52 o 
  10   5  11       16.39       21.59     13.43 o 
  -6   6  11      105.20       98.30     16.29 o 
  -5   6  11      100.92      106.99     20.55 o 
  -4   6  11      343.19      368.01     23.37 o 
  -3   6  11       28.08       29.41     11.04 o 
  -2   6  11      237.80      217.48     17.33 o 
  -1   6  11      156.47      132.77     13.01 o 
   0   6  11       48.98       38.59     27.84 o 
   1   6  11        1.50        4.23      9.31 o 
   2   6  11      431.29      425.45     30.50 o 
   3   6  11      693.96      782.68     49.81 o 
   4   6  11      694.94      791.03     47.20 o 
   5   6  11      453.86      500.46     41.40 o 
   6   6  11      178.45      210.60     32.54 o 
   7   6  11      244.25      174.30     29.22 o 
   8   6  11       30.03       43.52     21.80 o 
   9   6  11       26.49       18.29     13.46 o 
  10   6  11      133.63      122.21     30.76 o 
  -6   7  11      250.87      243.21     24.90 o 
  -5   7  11       40.30       50.57     14.18 o 
  -4   7  11      477.81      447.68     25.11 o 
  -3   7  11      701.93      729.33     59.63 o 
  -2   7  11      655.63      685.17     26.60 o 
  -1   7  11      374.39      401.76     20.62 o 
   0   7  11       42.10       43.88     12.84 o 
   1   7  11        1.84        5.92      6.47 o 
   2   7  11        3.51      -12.28     12.71 o 
   3   7  11      416.18      475.14     41.74 o 
   4   7  11      951.97     1056.82     54.10 o 
   5   7  11      650.21      727.69     46.78 o 
   6   7  11       34.26       19.93     19.40 o 
   7   7  11        0.01       44.25     24.65 o 
   8   7  11       50.00       52.57     19.03 o 
   9   7  11       26.31       49.46     20.59 o 
  -5   8  11      111.65       57.61     18.10 o 
  -4   8  11       90.36       37.48     18.84 o 
  -3   8  11        8.99       21.29      9.86 o 
  -2   8  11       58.29       50.40     12.67 o 
  -1   8  11      363.94      373.32     25.80 o 
   0   8  11      389.89      370.56     39.19 o 
   1   8  11       12.10        7.70     14.87 o 
   2   8  11        2.64       39.64     22.09 o 
   3   8  11       94.10      111.89     29.15 o 
   4   8  11      423.99      445.92     39.30 o 
   5   8  11      344.44      356.87     38.16 o 
   6   8  11        4.65        6.22     13.06 o 
   7   8  11        0.17       16.77     18.16 o 
   8   8  11      132.68      166.10     30.04 o 
   9   8  11      507.55      565.01     59.31 o 
  -4   9  11      589.77      563.63     59.63 o 
  -3   9  11       30.23       22.99     13.68 o 
  -2   9  11      280.02      294.71     36.94 o 
  -1   9  11       81.60       54.48     21.74 o 
   0   9  11      732.78      791.36     57.36 o 
   1   9  11     1015.24     1059.17     65.94 o 
   2   9  11      574.52      739.54     52.92 o 
   3   9  11       28.05       12.64     14.05 o 
   4   9  11        1.76        5.39     12.33 o 
   5   9  11       47.89       57.46     23.65 o 
   6   9  11       15.39       22.97     22.14 o 
   7   9  11       22.77       25.61     18.19 o 
   8   9  11        0.93       21.07     12.34 o 
   9   9  11      264.48      337.56     42.25 o 
  -2  10  11       28.85       44.28     21.96 o 
  -1  10  11       65.58       51.08     21.21 o 
   0  10  11       75.68       63.44     21.55 o 
   1  10  11      839.56      851.04     51.66 o 
   2  10  11      690.87      741.59     47.93 o 
   3  10  11       14.19       19.69     13.74 o 
   4  10  11        0.07        0.30     13.23 o 
   5  10  11       72.45       62.53     25.20 o 
   6  10  11      271.56      266.66     33.10 o 
   7  10  11      364.23      392.76     43.80 o 
   8  10  11        0.07       19.39     11.14 o 
   0  11  11      122.92       96.19     27.93 o 
   1  11  11      154.53       95.72     24.68 o 
   2  11  11      295.52      216.43     39.62 o 
   3  11  11       83.60       47.05     19.56 o 
   4  11  11      117.78       86.00     24.16 o 
   5  11  11        1.56       79.71     19.89 o 
   6  11  11      243.17      253.19     38.97 o 
  -3  -8  12        1.05       11.34      6.43 o 
  -2  -8  12       33.38       32.94     20.49 o 
  -6  -7  12        0.01       25.36     17.35 o 
  -5  -7  12      132.18      777.53     73.83 o 
  -4  -7  12      463.18      482.37     50.83 o 
  -3  -7  12       82.60       61.56     15.21 o 
  -2  -7  12       98.39      119.89     33.85 o 
  -1  -7  12        3.45        1.29     11.76 o 
   0  -7  12        0.20       -4.81     12.94 o 
   1  -7  12       24.88       10.97     19.39 o 
   2  -7  12       22.54       17.69      9.65 o 
  -7  -6  12       95.81      109.14     30.98 o 
  -6  -6  12       82.28       62.53     18.30 o 
  -5  -6  12       13.31      -10.78     11.28 o 
  -4  -6  12      310.46      368.63     37.02 o 
  -3  -6  12      337.03      343.40     32.99 o 
  -2  -6  12       55.73       65.61     24.12 o 
  -1  -6  12       11.79       28.74     20.90 o 
   0  -6  12      140.35      106.41     46.91 o 
   1  -6  12      525.15      560.81     30.58 o 
   2  -6  12      312.74      327.95     27.19 o 
   3  -6  12        5.01        7.74      7.49 o 
  -7  -5  12      143.26      172.72     34.06 o 
  -6  -5  12      207.76      149.49     25.36 o 
  -5  -5  12        9.03       11.40     12.50 o 
  -4  -5  12      313.76      335.19     35.57 o 
  -3  -5  12      465.19      463.34     42.99 o 
  -2  -5  12      190.80      256.76     35.75 o 
  -1  -5  12       52.53       28.06     18.33 o 
   0  -5  12      145.69       86.05     36.09 o 
   1  -5  12       39.82        7.83     11.94 o 
   2  -5  12     1160.33     1305.63     37.80 o 
   3  -5  12      297.07      343.51     25.92 o 
   4  -5  12        4.15       -1.21      7.77 o 
   5  -5  12       78.66       83.89     17.84 o 
  -8  -4  12        0.63       24.13     13.19 o 
  -7  -4  12      292.77      322.35     34.14 o 
  -6  -4  12      181.77      237.14     31.05 o 
  -5  -4  12        5.98       16.55     18.02 o 
  -4  -4  12       15.09       35.95     24.19 o 
  -3  -4  12      258.94      262.13     33.61 o 
  -2  -4  12      629.55      647.21     62.82 o 
  -1  -4  12      166.35      191.74     16.88 o 
   0  -4  12       10.01        7.90     21.24 o 
   1  -4  12       50.59       18.97     27.90 o 
   2  -4  12      404.22      429.54     43.80 o 
   3  -4  12      515.10      546.98     42.67 o 
   4  -4  12      246.10      271.60     36.47 o 
   5  -4  12        2.23       10.08     20.26 o 
   6  -4  12        2.29       16.71     16.07 o 
  -8  -3  12        0.31       14.67     15.39 o 
  -7  -3  12      215.86      204.13     25.51 o 
  -6  -3  12      535.54      508.82     44.01 o 
  -5  -3  12       49.98       51.29     23.78 o 
  -4  -3  12      257.08      250.90     34.59 o 
  -3  -3  12      193.00      145.28     25.96 o 
  -2  -3  12      222.49      191.32     27.86 o 
  -1  -3  12     1379.88     1550.35     44.66 o 
   0  -3  12     3130.57     3580.07    113.15 o 
   1  -3  12      154.87      121.73     19.34 o 
   2  -3  12       95.49       95.82     22.40 o 
   3  -3  12       75.93      104.35     28.22 o 
   4  -3  12       64.66       52.51     17.40 o 
   5  -3  12       68.47       27.81      9.85 o 
   6  -3  12        9.02       -0.24      8.34 o 
   7  -3  12      129.30      146.97     24.44 o 
  -8  -2  12       47.62       40.40     16.31 o 
  -7  -2  12       15.73       22.54     16.55 o 
  -6  -2  12      281.39      265.55     30.23 o 
  -5  -2  12      816.04      895.96     51.16 o 
  -4  -2  12      383.06      382.50     18.97 o 
  -3  -2  12       24.47       10.30     12.03 o 
  -2  -2  12       39.02       17.79     13.47 o 
  -1  -2  12       40.15       24.41     10.90 o 
   0  -2  12     1048.13     1177.00     32.47 o 
   1  -2  12      817.58      892.59     37.26 o 
   2  -2  12      495.05      503.57     47.27 o 
   3  -2  12       24.39       22.53      9.50 o 
   4  -2  12      243.21      227.87     22.23 o 
   5  -2  12      232.70      294.61     24.35 o 
   6  -2  12      213.35      235.86     22.47 o 
   7  -2  12        1.50       -0.56     11.47 o 
  -8  -1  12       62.88       98.37     24.48 o 
  -7  -1  12       20.40       24.02     15.65 o 
  -6  -1  12       39.38       28.87     13.74 o 
  -5  -1  12       74.08       39.90     12.53 o 
  -4  -1  12      407.68      421.18     20.19 o 
  -3  -1  12      407.07      383.94     19.33 o 
  -2  -1  12      882.88      913.88     27.46 o 
  -1  -1  12      142.18      149.49     15.43 o 
   0  -1  12      101.85      121.12     16.43 o 
   1  -1  12       13.23       15.26      8.44 o 
   2  -1  12       37.81       37.18     17.74 o 
   3  -1  12      432.76      384.67     42.35 o 
   4  -1  12      381.30      405.64    100.36 o 
   5  -1  12      322.30      257.33     52.73 o 
   6  -1  12      406.90      429.47     26.56 o 
   7  -1  12      100.37       98.95     27.92 o 
   8  -1  12       22.62       33.67     15.80 o 
  -8   0  12      137.34      118.16     28.95 o 
  -7   0  12      117.74      147.82     27.34 o 
  -6   0  12       76.24       64.57     22.92 o 
  -5   0  12      183.08      184.73     16.93 o 
  -4   0  12      137.63      115.49     15.42 o 
  -3   0  12      113.30       94.97     13.73 o 
  -2   0  12      619.44      621.04     33.81 o 
  -1   0  12       80.37       88.26     26.94 o 
   0   0  12       51.29       78.17     15.57 o 
   1   0  12       75.96       61.99     11.97 o 
   2   0  12        3.47        3.31      6.68 o 
   3   0  12        0.39        9.30     14.02 o 
   4   0  12      263.61      274.38     32.81 o 
   5   0  12      138.38       85.59     14.60 o 
   6   0  12       50.59       35.64     12.98 o 
   7   0  12      117.56       63.63     14.70 o 
   8   0  12       94.55       59.21     14.02 o 
  -8   1  12        1.24       25.03     16.57 o 
  -7   1  12       25.24       26.88     12.82 o 
  -6   1  12      144.98      116.27     20.65 o 
  -5   1  12      988.65     1030.34     34.38 o 
  -4   1  12     1530.43     1596.57     36.04 o 
  -3   1  12      202.06      197.64     15.75 o 
  -2   1  12       23.76       25.62     26.07 o 
  -1   1  12       83.61       58.78     30.28 o 
   0   1  12        2.60       -3.40      7.31 o 
   1   1  12      440.09      468.32     22.21 o 
   2   1  12      592.97      607.15     26.07 o 
   3   1  12      301.75      338.15     34.87 o 
   4   1  12      442.62      411.17     44.73 o 
   5   1  12      100.11      118.46     28.02 o 
   6   1  12       25.56       19.57     13.54 o 
   7   1  12       29.31       24.97     11.83 o 
   9   1  12       99.72       53.25     15.83 o 
  -8   2  12       22.74       12.21     14.44 o 
  -7   2  12        0.94        7.43      9.24 o 
  -6   2  12       39.08       32.94     12.29 o 
  -5   2  12      158.54      149.39     16.67 o 
  -4   2  12     1135.24     1168.15     33.05 o 
  -3   2  12     1674.28     1814.49     42.66 o 
  -2   2  12        0.13       13.94     10.53 o 
  -1   2  12        2.28        8.10      7.48 o 
   0   2  12       26.22       47.03     14.49 o 
   1   2  12      465.96      519.27     23.00 o 
   2   2  12      706.80      696.10     39.02 o 
   3   2  12      124.13      131.97     19.32 o 
   4   2  12       32.98        9.48      8.84 o 
   5   2  12       92.84      108.46     16.37 o 
   6   2  12      207.74      207.55     21.77 o 
   7   2  12       70.73       45.02     11.73 o 
   8   2  12       33.84       19.90      7.23 o 
   9   2  12       28.85       15.09     11.64 o 
  -8   3  12      748.39      698.23     69.65 o 
  -7   3  12      813.03      887.55     32.81 o 
  -6   3  12       65.45       88.65     28.69 o 
  -5   3  12      105.74      136.77     19.65 o 
  -4   3  12        3.61        2.43      9.19 o 
  -3   3  12     1800.17     1889.83     39.33 o 
  -2   3  12     1066.28     1173.54     32.39 o 
  -1   3  12      590.71      654.32     25.93 o 
   0   3  12      384.86      394.82     27.65 o 
   1   3  12     1170.64     1348.57     35.68 o 
   2   3  12     1826.87     1894.24     41.30 o 
   3   3  12      124.69       86.73     12.68 o 
   4   3  12      325.60      321.35     20.51 o 
   5   3  12      112.83       99.50     29.40 o 
   6   3  12      295.46      300.63     21.19 o 
   7   3  12      925.75     1075.84     40.75 o 
   8   3  12      781.06      780.55     72.51 o 
   9   3  12        2.35        5.98      9.33 o 
  -7   4  12      856.53      902.36     52.90 o 
  -6   4  12      691.11      766.71     34.99 o 
  -5   4  12       60.89       58.20     16.26 o 
  -4   4  12      325.49      307.97     21.33 o 
  -3   4  12      328.48      355.65     21.86 o 
  -2   4  12      496.74      498.40     22.76 o 
  -1   4  12     1527.27     1600.59     37.28 o 
   0   4  12       13.14        5.69      9.16 o 
   1   4  12       13.94       20.86     10.54 o 
   2   4  12      555.09      549.47     22.21 o 
   3   4  12     1562.25     1615.73     33.60 o 
   4   4  12      175.06      200.01     27.88 o 
   5   4  12      246.54      219.44     18.54 o 
   6   4  12       43.12       22.07      9.78 o 
   7   4  12       81.77       53.36     13.50 o 
   8   4  12      459.14      445.90     39.70 o 
   9   4  12      268.33      300.04     38.88 o 
  -7   5  12      137.75      133.21     21.17 o 
  -6   5  12      318.35      273.87     25.71 o 
  -5   5  12       72.02       71.18     14.52 o 
  -4   5  12       47.96       45.81     12.06 o 
  -3   5  12       43.93       43.16     12.16 o 
  -2   5  12      746.20      730.40     60.35 o 
  -1   5  12      410.86      388.42     21.51 o 
   0   5  12       87.96       69.19     11.51 o 
   1   5  12       88.40       84.62     14.99 o 
   2   5  12      635.89      578.91     36.64 o 
   3   5  12      240.54      241.59     15.82 o 
   4   5  12      929.76     1081.46     27.56 o 
   5   5  12      932.54     1028.91     27.71 o 
   6   5  12       37.22       59.90     25.55 o 
   7   5  12        7.63      -12.61     12.61 o 
   8   5  12        3.79       23.75     18.53 o 
   9   5  12        0.08       23.91     11.29 o 
  -6   6  12       15.64       19.01      8.96 o 
  -5   6  12      216.97      182.69     31.12 o 
  -4   6  12        1.63       14.21     14.38 o 
  -3   6  12        1.55        4.52      7.50 o 
  -2   6  12      215.16      228.58     18.95 o 
  -1   6  12     1367.73     1398.24     33.99 o 
   0   6  12      705.44      768.40     26.43 o 
   1   6  12       21.53        6.88     22.59 o 
   2   6  12      107.46       81.21     27.68 o 
   3   6  12        2.23       22.86     19.08 o 
   4   6  12      315.73      366.09     38.39 o 
   5   6  12      710.48      706.26     47.90 o 
   6   6  12      601.40      673.50     47.60 o 
   7   6  12       39.19        5.24     12.31 o 
   8   6  12        3.10        0.09     12.51 o 
   9   6  12       34.57       16.61     12.89 o 
  -5   7  12      209.45      188.79     22.70 o 
  -4   7  12      635.62      650.13     34.70 o 
  -3   7  12      154.04      172.22     18.01 o 
  -2   7  12       15.34       24.57     11.23 o 
  -1   7  12      102.19       98.67     20.11 o 
   0   7  12      122.39      115.01     12.33 o 
   1   7  12      342.27      375.32     39.16 o 
   2   7  12       83.95       78.19     28.62 o 
   3   7  12      424.50      430.13     43.49 o 
   4   7  12      246.85      279.37     36.97 o 
   5   7  12      214.91      289.58     38.34 o 
   6   7  12       44.80       23.97     18.58 o 
   7   7  12        0.80       -8.63     12.66 o 
   8   7  12        3.05       -5.10     11.64 o 
   9   7  12        9.26       14.02     12.28 o 
  -4   8  12      403.70      383.43     31.23 o 
  -3   8  12      359.16      357.32     30.36 o 
  -2   8  12      364.90      445.13     40.00 o 
  -1   8  12      205.23      178.13     29.49 o 
   0   8  12        2.25       39.20     24.83 o 
   1   8  12       34.94       66.23     29.08 o 
   2   8  12      164.81      189.91     33.20 o 
   3   8  12      369.18      375.66     39.52 o 
   4   8  12      470.94      545.68     43.52 o 
   5   8  12      101.82      125.71     27.51 o 
   6   8  12      114.52      100.58     26.76 o 
   7   8  12       20.84        9.69     13.50 o 
   8   8  12      183.23      190.90     35.59 o 
  -3   9  12       22.93        6.35     12.20 o 
  -2   9  12        0.13       21.54     13.82 o 
  -1   9  12      322.52      410.15     42.98 o 
   0   9  12      412.51      468.04     44.39 o 
   1   9  12      214.47      248.07     33.02 o 
   2   9  12       66.13       58.71     26.62 o 
   3   9  12        0.67        7.22     18.52 o 
   4   9  12        0.04       28.54     18.82 o 
   5   9  12       11.82        6.35     13.15 o 
   6   9  12      109.57      110.26     30.16 o 
   7   9  12       80.40       41.30     17.43 o 
   8   9  12      361.33      465.43     56.45 o 
  -1  10  12       15.66       28.51     24.94 o 
   0  10  12      168.60      198.61     40.56 o 
   1  10  12      791.01      868.13     54.54 o 
   2  10  12      292.00      303.59     37.69 o 
   3  10  12        5.20       12.28     14.17 o 
   4  10  12        0.83        4.31     14.09 o 
   5  10  12       21.74       40.26     19.76 o 
   6  10  12      132.16      143.17     33.21 o 
   7  10  12       79.34       84.16     26.66 o 
   1  11  12       27.89       13.33     13.60 o 
   2  11  12      292.65      311.15     45.03 o 
   3  11  12       39.90       10.10     13.40 o 
   4  11  12        3.26       10.19     13.05 o 
   5  11  12       13.82       22.02     13.22 o 
  -4  -7  13       43.37       33.70     20.92 o 
  -3  -7  13       40.38       -4.38     12.19 o 
  -2  -7  13       49.03      108.62     30.43 o 
  -1  -7  13        9.06       24.95     15.25 o 
   0  -7  13       20.59       27.10     21.14 o 
  -5  -6  13      241.76      244.38     34.67 o 
  -4  -6  13      616.90      753.37     68.44 o 
  -3  -6  13      416.10      395.79     44.18 o 
  -2  -6  13       90.86       82.27     23.53 o 
  -1  -6  13        4.27       21.05     18.75 o 
   0  -6  13       15.33        2.64     12.42 o 
   1  -6  13       14.76        7.79      5.17 o 
   2  -6  13       17.03      -14.59     14.59 o 
  -6  -5  13      137.66      125.84     29.83 o 
  -5  -5  13       23.35       31.97     20.27 o 
  -4  -5  13       82.97      114.62     27.77 o 
  -3  -5  13       38.48       81.35     21.80 o 
  -2  -5  13      127.67      127.75     25.26 o 
  -1  -5  13       45.16       48.50     21.34 o 
   0  -5  13       10.86        7.79      6.17 o 
   1  -5  13      312.98      115.33     31.02 o 
   2  -5  13      104.05      108.17     16.60 o 
   3  -5  13       66.29       64.03     14.99 o 
   4  -5  13        2.51       15.28      8.66 o 
  -7  -4  13      230.05      311.80     41.10 o 
  -6  -4  13      232.97      232.28     39.76 o 
  -5  -4  13       38.62       83.92     25.86 o 
  -4  -4  13       13.78       22.89     13.73 o 
  -3  -4  13       31.92       15.20     20.13 o 
  -2  -4  13       52.13       87.07     28.81 o 
  -1  -4  13       97.45       90.35     16.68 o 
   0  -4  13       19.71        8.30      6.50 o 
   1  -4  13       81.91       44.95     13.39 o 
   2  -4  13      428.32      485.66    142.67 o 
   3  -4  13      185.46      208.93     20.03 o 
   4  -4  13       11.55       22.06     10.74 o 
   5  -4  13       41.79       46.72     14.81 o 
  -7  -3  13      197.67      189.65     35.41 o 
  -6  -3  13      674.55      735.79     54.24 o 
  -5  -3  13      218.54      185.32     29.67 o 
  -4  -3  13       12.40       47.54     25.59 o 
  -3  -3  13       22.10       40.14     24.62 o 
  -2  -3  13      500.19      531.85     32.60 o 
  -1  -3  13     1206.23     1299.38     36.00 o 
   0  -3  13      417.44      448.74     43.08 o 
   1  -3  13      258.17      268.51     49.18 o 
   2  -3  13       24.48       17.98     15.66 o 
   3  -3  13      173.46       93.64     20.63 o 
   4  -3  13      412.37      431.68     30.23 o 
   5  -3  13      237.52      272.76     40.79 o 
   6  -3  13        1.02       10.61      8.92 o 
  -8  -2  13       12.76       21.89     12.94 o 
  -7  -2  13        0.09       17.42     15.93 o 
  -6  -2  13       74.15      121.98     26.38 o 
  -5  -2  13        0.21       10.25     13.17 o 
  -4  -2  13      142.14      130.96     30.42 o 
  -3  -2  13      132.02       89.11     13.50 o 
  -2  -2  13        4.74        6.05      6.72 o 
  -1  -2  13      939.84     1073.68     31.40 o 
   0  -2  13     2165.13     2282.43     44.28 o 
   1  -2  13      105.91      116.82     22.78 o 
   2  -2  13      121.49      114.21     26.73 o 
   3  -2  13      393.76      397.91     92.39 o 
   4  -2  13      139.96      144.06     34.44 o 
   5  -2  13      591.86      602.66    176.63 o 
   6  -2  13      176.98      159.39     22.83 o 
   7  -2  13        7.15       20.20     13.79 o 
  -8  -1  13      140.28      126.47     31.12 o 
  -7  -1  13        8.15       13.61     15.29 o 
  -6  -1  13        4.06        8.88     11.19 o 
  -5  -1  13      399.20      397.06     37.33 o 
  -4  -1  13      799.65      882.51     32.60 o 
  -3  -1  13       30.33       14.29     10.92 o 
  -2  -1  13        9.99       20.23     10.61 o 
  -1  -1  13       69.93       54.06     13.94 o 
   0  -1  13      758.62      823.73     28.72 o 
   1  -1  13      352.22      371.21     22.63 o 
   2  -1  13      333.88      371.49     57.11 o 
   3  -1  13      297.86      305.23     32.41 o 
   4  -1  13       51.30       45.62      9.98 o 
   5  -1  13      653.26      729.69    183.45 o 
   6  -1  13      375.01      454.97    118.85 o 
   7  -1  13       21.03       14.92      7.91 o 
  -8   0  13      246.80      344.84     47.74 o 
  -7   0  13        3.73        2.22     10.40 o 
  -6   0  13       53.92       31.91     17.03 o 
  -5   0  13        1.87        6.69     11.13 o 
  -4   0  13      404.13      448.99     24.71 o 
  -3   0  13     1258.49     1434.60     35.20 o 
  -2   0  13      754.32      861.98     29.11 o 
  -1   0  13      148.59      140.10     15.62 o 
   0   0  13        8.51       14.20      8.05 o 
   1   0  13        6.32       15.59     12.03 o 
   2   0  13      390.05      445.11     25.01 o 
   3   0  13      462.63      515.92     48.50 o 
   4   0  13      959.19     1102.25    156.10 o 
   5   0  13      431.57      426.50     34.50 o 
   6   0  13      396.76      437.06     96.44 o 
   7   0  13       87.06       54.43     15.09 o 
   8   0  13        2.65        8.53      6.65 o 
  -8   1  13      171.36      171.13     37.49 o 
  -7   1  13      149.87      141.01     33.39 o 
  -6   1  13        0.19       28.18     15.25 o 
  -5   1  13       11.26        4.72      7.39 o 
  -4   1  13       57.83       33.01     12.46 o 
  -3   1  13      102.00       92.46     14.75 o 
  -2   1  13      819.67      915.98     29.26 o 
  -1   1  13       77.01       70.35     12.11 o 
   0   1  13       52.82       44.36     13.83 o 
   1   1  13      115.22      109.96     14.24 o 
   2   1  13      117.69      133.15     23.90 o 
   3   1  13      102.61       95.22     15.40 o 
   4   1  13        6.53        3.81      6.50 o 
   5   1  13        0.81        6.09      7.23 o 
   6   1  13       47.15       24.62     10.85 o 
   7   1  13      272.42      240.50     28.49 o 
   8   1  13      208.07      185.11     28.42 o 
  -7   2  13      105.09      123.08     27.68 o 
  -6   2  13      397.18      374.58     24.19 o 
  -5   2  13      841.63      825.82     72.14 o 
  -4   2  13      678.32      740.14     28.58 o 
  -3   2  13        4.07        1.50      8.88 o 
  -2   2  13        0.16       10.44     10.58 o 
  -1   2  13        2.04        9.08      8.43 o 
   0   2  13       66.44       64.89     19.80 o 
   1   2  13      322.83      331.13     20.91 o 
   2   2  13      590.75      587.87     25.30 o 
   3   2  13      382.18      442.54     23.28 o 
   4   2  13      456.12      532.10     78.03 o 
   5   2  13       10.29       26.10     11.02 o 
   6   2  13        5.19       14.56      7.51 o 
   7   2  13        4.49        6.49      6.66 o 
   8   2  13      137.87      106.13     40.32 o 
  -7   3  13       67.09       59.72     23.76 o 
  -6   3  13        4.49       12.43      7.37 o 
  -5   3  13       16.59       28.58     11.03 o 
  -4   3  13      174.93      182.01     21.77 o 
  -3   3  13      390.97      392.65     23.28 o 
  -2   3  13      103.69      115.03     14.57 o 
  -1   3  13       15.60       29.77     12.45 o 
   0   3  13      211.97      227.94     28.80 o 
   1   3  13      298.19      303.28     20.06 o 
   2   3  13      396.06      411.28     32.64 o 
   3   3  13       54.98       34.06     13.58 o 
   4   3  13        1.15        2.38      9.27 o 
   5   3  13       17.40       16.80     12.00 o 
   6   3  13      161.18      171.06     19.27 o 
   7   3  13      311.94      304.45     31.33 o 
   8   3  13       83.31       34.41     12.95 o 
   9   3  13        0.92       20.29     10.57 o 
  -7   4  13      466.14      485.30     36.66 o 
  -6   4  13      212.17      189.47     23.28 o 
  -5   4  13        8.50       10.62      8.88 o 
  -4   4  13       94.37      113.83     16.31 o 
  -3   4  13        2.70        9.01      8.08 o 
  -2   4  13      539.03      565.60     24.25 o 
  -1   4  13     2111.99     2332.05     44.01 o 
   0   4  13      519.86      487.01     22.36 o 
   1   4  13      191.65      226.80     17.50 o 
   2   4  13      337.63      318.43     18.57 o 
   3   4  13       38.69       25.05      8.67 o 
   4   4  13        0.07        4.61      7.84 o 
   5   4  13        1.10       12.48      9.98 o 
   6   4  13      360.22      413.84     25.58 o 
   7   4  13      637.08      671.71     47.28 o 
   8   4  13      405.28      379.40     47.71 o 
   9   4  13       80.72       44.58     20.95 o 
  -6   5  13      496.48      489.12     36.79 o 
  -5   5  13      134.80      133.56     16.87 o 
  -4   5  13       34.47       18.62     10.01 o 
  -3   5  13        0.03       -0.91      6.83 o 
  -2   5  13      262.98      304.08     20.45 o 
  -1   5  13      610.76      610.94     26.45 o 
   0   5  13     1464.09     1578.62     35.72 o 
   1   5  13       49.30       41.27     12.74 o 
   2   5  13      164.95      129.99     15.96 o 
   3   5  13      518.14      496.46     37.40 o 
   4   5  13      837.47      942.93     57.74 o 
   5   5  13      255.23      231.76     39.42 o 
   6   5  13       29.00       31.51     24.29 o 
   7   5  13       19.54        8.91     13.13 o 
   8   5  13       75.44       28.88     14.66 o 
   9   5  13      162.41      143.88     34.92 o 
  -5   6  13      763.29      787.17     48.20 o 
  -4   6  13      127.62      147.79     17.56 o 
  -3   6  13       28.96       18.91      7.33 o 
  -2   6  13      100.48       95.37     14.47 o 
  -1   6  13      949.86     1015.16     48.57 o 
   0   6  13      599.02      637.84     24.27 o 
   1   6  13        1.01       10.63      6.55 o 
   2   6  13       99.28       62.21     16.62 o 
   3   6  13       35.31       59.67     29.83 o 
   4   6  13      772.45      810.01     52.45 o 
   5   6  13     1243.74     1487.93     64.32 o 
   6   6  13      114.85      121.82     28.50 o 
   7   6  13       75.63       22.13     14.60 o 
   8   6  13      107.62       80.50     20.87 o 
   9   6  13       37.42       35.22     20.12 o 
  -4   7  13      521.72      537.47     36.98 o 
  -3   7  13       44.16       26.69     11.98 o 
  -2   7  13       19.11       24.05     10.15 o 
  -1   7  13        0.51       20.72      8.69 o 
   0   7  13      454.57      534.74     43.74 o 
   1   7  13      545.72      589.89     49.87 o 
   2   7  13        0.27       -1.65     15.48 o 
   3   7  13        1.45       27.72     16.96 o 
   4   7  13       28.03       79.80     33.24 o 
   5   7  13      807.31      984.19     60.02 o 
   6   7  13      290.22      306.46     36.22 o 
   7   7  13       40.62       20.61     18.87 o 
   8   7  13       36.87       93.83     26.79 o 
  -3   8  13      272.84      245.92     43.49 o 
  -2   8  13        7.47        7.33     12.65 o 
  -1   8  13      321.21      385.60     41.99 o 
   0   8  13        6.09       -4.08     13.72 o 
   1   8  13      829.15      861.11     57.42 o 
   2   8  13      837.92      897.92     62.77 o 
   3   8  13      335.23      301.29     37.93 o 
   4   8  13       32.43       39.72     20.13 o 
   5   8  13       24.33        2.53     12.96 o 
   6   8  13       11.15       21.86     15.19 o 
   7   8  13       75.24       72.38     24.00 o 
   8   8  13       72.54       56.00     21.10 o 
  -2   9  13      112.24      136.27     34.83 o 
  -1   9  13       68.27       59.00     20.31 o 
   0   9  13       21.38       13.47     14.13 o 
   1   9  13       65.20       11.03     13.84 o 
   2   9  13      318.12      396.95     43.46 o 
   3   9  13      330.30      409.41     45.23 o 
   4   9  13       36.07       40.34     20.96 o 
   5   9  13       27.27       30.87     20.33 o 
   6   9  13       24.70        5.49     12.14 o 
   7   9  13       95.86       65.51     22.29 o 
   0  10  13      336.97      332.80     48.81 o 
   1  10  13      367.60      400.41     50.56 o 
   2  10  13        4.52       18.02     15.09 o 
   3  10  13        0.09       12.06     19.25 o 
   4  10  13        5.70      -12.62     13.47 o 
   5  10  13       12.01       20.05     14.15 o 
   6  10  13      189.07      183.81     43.07 o 
  -3  -6  14       49.79       19.76     13.65 o 
  -2  -6  14       17.38       28.83     22.22 o 
  -1  -6  14        3.85       24.02     19.31 o 
   0  -6  14       10.36       18.43     14.51 o 
  -5  -5  14      278.23      328.82     43.66 o 
  -4  -5  14      155.82      178.38     35.25 o 
  -3  -5  14      139.11      154.79     33.32 o 
  -2  -5  14       92.40      106.77     22.71 o 
  -1  -5  14      116.03       62.98     21.24 o 
   0  -5  14       27.63       41.50     25.44 o 
   1  -5  14       31.86       19.04      9.89 o 
   2  -5  14        1.79       16.50      6.53 o 
  -6  -4  14      148.11      212.19     37.82 o 
  -5  -4  14       54.87       62.47     24.19 o 
  -4  -4  14       44.12       26.55     17.50 o 
  -3  -4  14       63.28       30.65     18.24 o 
  -2  -4  14      182.50      182.86     30.16 o 
  -1  -4  14      256.27      220.78     31.62 o 
   0  -4  14      236.69      214.68     20.03 o 
   1  -4  14      703.60      658.01    186.93 o 
   2  -4  14        0.14       -4.14      8.58 o 
   3  -4  14        1.92       10.61      5.94 o 
   4  -4  14       19.80       12.53     12.82 o 
  -7  -3  14      220.86      322.63     46.55 o 
  -6  -3  14      356.23      324.50     40.72 o 
  -5  -3  14      282.78      273.78     31.84 o 
  -4  -3  14       54.06       40.47     18.70 o 
  -3  -3  14        3.66       10.71     12.33 o 
  -2  -3  14       42.01       35.33     28.68 o 
  -1  -3  14      295.17      304.61     22.19 o 
   0  -3  14       12.66       14.86      8.27 o 
   1  -3  14       99.89       89.50     16.28 o 
   2  -3  14      273.99      262.46     61.68 o 
   3  -3  14       98.64      112.78     53.74 o 
   4  -3  14       25.22       21.17      5.99 o 
   5  -3  14        0.61       10.89     17.80 o 
  -7  -2  14        1.96       28.40     14.56 o 
  -6  -2  14       32.43      -11.49     11.49 o 
  -5  -2  14       33.46       63.44     22.14 o 
  -4  -2  14      164.07      128.26     25.82 o 
  -3  -2  14       82.12       64.24     29.46 o 
  -2  -2  14      219.67      206.60     27.06 o 
  -1  -2  14      878.21      897.00     58.94 o 
   0  -2  14      362.90      402.52     24.44 o 
   1  -2  14       71.91       63.73     15.44 o 
   2  -2  14      155.73      160.03     38.41 o 
   3  -2  14        0.13        2.77      4.76 o 
   4  -2  14      271.75      323.00     80.54 o 
   5  -2  14      399.54      394.80     87.70 o 
   6  -2  14       29.46       18.21      7.01 o 
  -7  -1  14        0.15       17.29     16.15 o 
  -6  -1  14        5.13       30.46     16.89 o 
  -5  -1  14       74.21       52.56     21.65 o 
  -4  -1  14      314.20      353.81     35.52 o 
  -3  -1  14       30.16       19.71      9.52 o 
  -2  -1  14        1.03       19.53      8.23 o 
  -1  -1  14      139.71      160.72     18.50 o 
   0  -1  14      532.75      631.50     28.37 o 
   1  -1  14      212.92      287.24     25.44 o 
   2  -1  14       40.96       36.86     13.32 o 
   3  -1  14      149.87      150.86     18.23 o 
   4  -1  14       56.92       36.66     12.27 o 
   5  -1  14      348.82      315.64     44.52 o 
   6  -1  14      244.14      213.75     50.98 o 
  -7   0  14       49.95       52.89     20.81 o 
  -6   0  14       39.73       47.25     22.25 o 
  -5   0  14       82.19       96.35     20.33 o 
  -4   0  14      920.81      967.29     48.88 o 
  -3   0  14      572.36      590.65     33.55 o 
  -2   0  14       45.15       31.90     12.64 o 
  -1   0  14      418.64      410.74     44.62 o 
   0   0  14       18.09       20.23      9.95 o 
   1   0  14      613.92      673.04     34.61 o 
   2   0  14      896.99      952.57    108.44 o 
   3   0  14      389.38      386.76     25.14 o 
   4   0  14        1.34        9.82     16.12 o 
   5   0  14       43.52       21.47     21.87 o 
   6   0  14       68.18       47.36     10.30 o 
   7   0  14       21.54       16.93      8.54 o 
  -7   1  14      213.07      182.80     37.26 o 
  -6   1  14       41.06       65.45     20.80 o 
  -5   1  14        6.19       13.46      8.07 o 
  -4   1  14      172.28      155.33     20.37 o 
  -3   1  14      901.87      895.26     31.46 o 
  -2   1  14      360.05      366.70     22.63 o 
  -1   1  14      301.24      320.00     21.50 o 
   0   1  14      408.53      450.57     25.17 o 
   1   1  14       10.39        8.74      6.03 o 
   2   1  14      816.67      937.91     35.92 o 
   3   1  14     1115.77     1175.95     35.35 o 
   4   1  14       64.89      106.36     17.54 o 
   5   1  14        3.80        4.09      8.01 o 
   6   1  14       71.43       51.68     13.09 o 
   7   1  14      340.10      325.94    100.24 o 
  -7   2  14      535.01      575.82     61.80 o 
  -6   2  14      643.42      641.75     60.73 o 
  -5   2  14       62.03       39.62     12.08 o 
  -4   2  14       31.87       31.42     11.44 o 
  -3   2  14        0.16        1.81     11.11 o 
  -2   2  14      863.27      923.91     31.44 o 
  -1   2  14      608.85      701.87     40.44 o 
   0   2  14      226.01      234.47     18.33 o 
   1   2  14       43.76       33.89     11.67 o 
   2   2  14      108.42      122.49     15.81 o 
   3   2  14      439.41      470.89     24.98 o 
   4   2  14       60.00       50.47     11.44 o 
   5   2  14        1.15       -4.06      6.50 o 
   6   2  14       33.73       29.06      9.68 o 
   7   2  14      219.96      265.52     33.71 o 
   8   2  14      637.45      655.88     67.05 o 
  -6   3  14      474.28      372.83     35.77 o 
  -5   3  14      420.05      384.71     25.99 o 
  -4   3  14       19.58        9.97     22.42 o 
  -3   3  14        0.60       -1.01      6.96 o 
  -2   3  14        8.19        3.24      8.18 o 
  -1   3  14       36.79       66.40     13.24 o 
   0   3  14      262.70      315.38     26.65 o 
   1   3  14      265.64      274.81     21.03 o 
   2   3  14      101.45      106.00     16.01 o 
   3   3  14       66.49       91.88     14.78 o 
   4   3  14      186.70      245.09     26.61 o 
   5   3  14        2.88       -0.66      7.09 o 
   6   3  14        0.21       12.87     10.48 o 
   7   3  14       46.12       40.21     18.53 o 
   8   3  14      236.20      280.01     38.66 o 
  -6   4  14       15.25       17.40     23.15 o 
  -5   4  14       46.33       39.59     18.91 o 
  -4   4  14       83.39       89.64     15.93 o 
  -3   4  14       67.78       59.12     16.02 o 
  -2   4  14      400.32      404.77     22.76 o 
  -1   4  14      299.11      275.66     19.64 o 
   0   4  14        2.66       22.79      8.90 o 
   1   4  14        9.51        9.37      6.65 o 
   2   4  14        5.16       15.34      9.28 o 
   3   4  14        5.27       -2.13      6.13 o 
   4   4  14       44.90       35.22     10.13 o 
   5   4  14      162.93      206.39     20.50 o 
   6   4  14      409.61      473.40     43.10 o 
   7   4  14       41.58       69.37     23.83 o 
   8   4  14       12.99       10.42     10.70 o 
  -5   5  14       12.90       10.70      7.08 o 
  -4   5  14        3.84        8.14      6.79 o 
  -3   5  14      176.41      155.40     16.30 o 
  -2   5  14      493.60      498.24     35.05 o 
  -1   5  14      539.38      561.36     46.09 o 
   0   5  14      565.90      579.94     24.77 o 
   1   5  14        1.29        8.85      7.37 o 
   2   5  14       20.18       31.64      8.92 o 
   3   5  14        1.90        1.65      8.49 o 
   4   5  14      172.91      189.89     36.04 o 
   5   5  14       50.34       69.97     32.11 o 
   6   5  14      190.34      299.18     35.93 o 
   7   5  14      261.03      295.55     42.49 o 
   8   5  14      103.81       25.23     15.91 o 
  -5   6  14      147.48      122.58     20.20 o 
  -4   6  14        7.65       11.26      8.10 o 
  -3   6  14        0.48       15.72      8.44 o 
  -2   6  14        0.66        3.28     13.46 o 
  -1   6  14       18.53       14.40     11.70 o 
   0   6  14        7.08       15.77      8.53 o 
   1   6  14       12.89        3.02      4.26 o 
   2   6  14      329.73      342.01     40.58 o 
   3   6  14      536.23      593.36     48.21 o 
   4   6  14      688.40      779.46     58.82 o 
   5   6  14      149.02      152.18     32.83 o 
   6   6  14        6.65        0.27     12.55 o 
   7   6  14       21.13       18.49     19.60 o 
   8   6  14        0.10        9.93     17.69 o 
  -4   7  14      668.14      608.59     43.14 o 
  -3   7  14      201.83      194.58     23.07 o 
  -2   7  14      104.90      131.55     30.24 o 
  -1   7  14       34.89       70.52     24.99 o 
   0   7  14      387.61      371.47     38.03 o 
   1   7  14      100.01       88.65     25.53 o 
   2   7  14      111.08      132.22     29.80 o 
   3   7  14      124.31      124.83     27.42 o 
   4   7  14      778.02      931.01     55.87 o 
   5   7  14      930.07     1087.33     59.95 o 
   6   7  14      130.15      105.20     27.21 o 
   7   7  14        2.11       -1.37     11.98 o 
  -3   8  14      251.78      244.97     38.16 o 
  -2   8  14        3.74       -4.09     12.18 o 
  -1   8  14      171.27      154.68     33.43 o 
   0   8  14       61.25       50.33     21.14 o 
   1   8  14      517.80      662.06     56.84 o 
   2   8  14      507.03      603.20     53.97 o 
   3   8  14       72.32       77.24     22.31 o 
   4   8  14       38.39       25.54     14.82 o 
   5   8  14       39.23       22.05     15.92 o 
   6   8  14      167.18      159.79     34.43 o 
   7   8  14      424.33      539.57     60.45 o 
  -1   9  14       12.75       35.00     16.38 o 
   0   9  14       60.57       41.92     15.77 o 
   1   9  14      209.39      215.25     40.20 o 
   2   9  14      882.20      932.08     80.19 o 
   3   9  14      259.35      303.64     41.95 o 
   4   9  14       15.48       19.52     14.79 o 
   5   9  14       23.13       36.14     20.54 o 
   6   9  14        5.15        6.34     12.98 o 
   1  10  14       15.03       19.45     15.23 o 
   2  10  14        4.98       28.72     21.41 o 
   3  10  14      311.98      275.89     38.85 o 
   4  10  14       39.51       35.93     17.50 o 
  -3  -5  15       58.53       53.47     20.56 o 
  -2  -5  15       27.67       15.78     18.61 o 
  -1  -5  15       68.88       90.97     29.85 o 
   0  -5  15       94.17      124.80     34.91 o 
  -4  -4  15      224.22      184.80     38.45 o 
  -3  -4  15       33.89       50.38     19.99 o 
  -2  -4  15        5.43       39.75     20.42 o 
  -1  -4  15       71.21       43.06     21.65 o 
   0  -4  15      333.20      379.91     48.46 o 
   1  -4  15      174.26      135.55     19.92 o 
   2  -4  15       26.20        2.88      7.16 o 
  -5  -3  15       26.22       22.78     19.03 o 
  -4  -3  15        0.11       25.71     22.52 o 
  -3  -3  15       53.01       49.02     23.35 o 
  -2  -3  15      134.02       70.19     26.12 o 
  -1  -3  15      248.65      236.54     23.37 o 
   0  -3  15      250.90      214.04     35.55 o 
   1  -3  15      292.81      277.66     22.46 o 
   2  -3  15       22.16       10.79      9.21 o 
   3  -3  15       51.14       38.56     13.98 o 
   4  -3  15       42.22       19.06      8.70 o 
  -6  -2  15      264.45      331.70     42.51 o 
  -5  -2  15      253.07      267.51     38.53 o 
  -4  -2  15      225.49      212.75     29.11 o 
  -3  -2  15      160.62      134.94     24.10 o 
  -2  -2  15       76.68       52.93     18.00 o 
  -1  -2  15      208.39      222.81     27.04 o 
   0  -2  15       84.30      101.47     16.91 o 
   1  -2  15      308.76      319.91     22.77 o 
   2  -2  15       67.62       35.32     11.37 o 
   3  -2  15      219.92      239.17     86.87 o 
   4  -2  15      214.57      163.46     45.82 o 
   5  -2  15       21.75       13.80     35.62 o 
  -6  -1  15       45.99       23.68     13.13 o 
  -5  -1  15       23.16       52.98     22.78 o 
  -4  -1  15      154.49      222.38     34.04 o 
  -3  -1  15      316.93      371.17     34.79 o 
  -2  -1  15      613.56      583.85     29.38 o 
  -1  -1  15      294.58      289.72     21.52 o 
   0  -1  15       25.08       35.50     20.61 o 
   1  -1  15        3.03        6.70      7.91 o 
   2  -1  15       64.36       28.85     10.80 o 
   3  -1  15      104.32       68.49     14.94 o 
   4  -1  15      378.50      365.88     78.69 o 
   5  -1  15      338.14       92.20     35.59 o 
  -6   0  15       19.14       43.43     18.91 o 
  -5   0  15        0.11       27.02     16.84 o 
  -4   0  15      273.31      237.63     29.28 o 
  -3   0  15      172.57      183.42     18.32 o 
  -2   0  15       62.21       63.30     17.64 o 
  -1   0  15      197.99      190.17     18.66 o 
   0   0  15      211.07      260.47     21.39 o 
   1   0  15      226.90      254.46     21.92 o 
   2   0  15       63.64       95.75     30.54 o 
   3   0  15        1.37        7.94      7.88 o 
   4   0  15        0.94       16.11      8.19 o 
   5   0  15       89.08       61.10     13.49 o 
   6   0  15       45.61        2.78     11.12 o 
  -6   1  15      123.39       98.47     26.75 o 
  -5   1  15       22.46        4.97     10.28 o 
  -4   1  15      487.29      508.14     28.47 o 
  -3   1  15      464.81      494.00     25.10 o 
  -2   1  15       18.59       35.47     11.97 o 
  -1   1  15      152.63      120.12     15.33 o 
   0   1  15       32.99       11.63     12.31 o 
   1   1  15      440.43      495.81     27.88 o 
   2   1  15     1396.04     1569.40     46.45 o 
   3   1  15     1054.53     1237.38     46.35 o 
   4   1  15       30.85       18.28      9.22 o 
   5   1  15        7.02       15.98      8.49 o 
   6   1  15       10.78        7.56      6.93 o 
  -6   2  15      293.58      293.41     39.54 o 
  -5   2  15        6.09        4.37      6.40 o 
  -4   2  15       13.42       21.77     17.40 o 
  -3   2  15      148.73      155.87     17.52 o 
  -2   2  15      848.06      964.78     82.51 o 
  -1   2  15      111.75      115.66     19.75 o 
   0   2  15       78.44       57.32     14.22 o 
   1   2  15       89.27       84.85     14.54 o 
   2   2  15       64.04       53.24     12.23 o 
   3   2  15      582.00      631.79     31.35 o 
   4   2  15       40.23       46.98     14.76 o 
   5   2  15        8.58       12.14      6.92 o 
   6   2  15        1.43        3.93      9.28 o 
   7   2  15       98.73       51.98     13.79 o 
  -5   3  15      216.31      182.76     55.37 o 
  -4   3  15        6.55       11.34      7.37 o 
  -3   3  15       10.14        7.89      6.72 o 
  -2   3  15       56.49       53.50     14.96 o 
  -1   3  15     1432.38     1548.30     51.18 o 
   0   3  15      690.30      689.85     35.70 o 
   1   3  15       31.99       44.28     25.45 o 
   2   3  15      143.51      110.73     31.72 o 
   3   3  15       87.91       46.30     33.58 o 
   4   3  15      337.87      359.90     23.62 o 
   5   3  15      153.90      141.31     15.61 o 
   6   3  15       58.58       51.45     13.40 o 
   7   3  15      140.71      161.43     37.56 o 
  -5   4  15      632.34      652.02     45.49 o 
  -4   4  15      131.68      126.84     18.83 o 
  -3   4  15       54.70       47.92     13.78 o 
  -2   4  15       19.52        9.11     12.56 o 
  -1   4  15      359.92      399.07     28.81 o 
   0   4  15      599.21      596.46     30.04 o 
   1   4  15      493.28      526.43     25.07 o 
   2   4  15        3.85       -5.81      5.81 o 
   3   4  15        0.13        6.77      6.23 o 
   4   4  15       60.31       92.45     26.88 o 
   5   4  15      368.60      370.24     40.16 o 
   6   4  15      106.92       69.31     23.81 o 
   7   4  15        1.32       11.05     14.67 o 
  -4   5  15      397.61      402.96     30.52 o 
  -3   5  15      456.65      522.45     31.30 o 
  -2   5  15       20.93       27.03     11.75 o 
  -1   5  15      304.47      306.95     20.93 o 
   0   5  15      243.18      274.20     20.39 o 
   1   5  15       38.57       19.31     20.20 o 
   2   5  15       61.43       30.02     24.51 o 
   3   5  15       68.85       54.00     23.73 o 
   4   5  15      102.81       94.47     29.41 o 
   5   5  15      370.35      355.69     41.93 o 
   6   5  15      486.04      434.39     47.36 o 
   7   5  15        0.15       27.35     20.63 o 
  -4   6  15       18.55       19.69     14.92 o 
  -3   6  15      287.08      290.05     35.46 o 
  -2   6  15      205.96      147.34     16.66 o 
  -1   6  15      175.88      178.14     29.81 o 
   0   6  15       34.71       38.59     21.22 o 
   1   6  15       74.27       71.21     25.68 o 
   2   6  15       46.98       55.92     26.06 o 
   3   6  15       27.20       13.40     15.14 o 
   4   6  15       13.70       18.99     20.04 o 
   5   6  15       30.83       55.68     23.10 o 
   6   6  15      153.15       56.80     17.76 o 
   7   6  15       64.31       28.33     20.30 o 
  -3   7  15        3.41       10.32     17.41 o 
  -2   7  15        2.69       23.86     15.57 o 
  -1   7  15        1.94        2.78     13.04 o 
   0   7  15       65.63      102.37     28.10 o 
   1   7  15      111.25       95.58     24.46 o 
   2   7  15      155.86      152.69     29.81 o 
   3   7  15      132.58      110.53     27.58 o 
   4   7  15      180.28      225.08     34.92 o 
   5   7  15        0.57       24.96     21.23 o 
   6   7  15        6.58        7.48     14.01 o 
  -1   8  15       16.34        4.24     12.76 o 
   0   8  15       59.07       78.63     24.91 o 
   1   8  15      109.10      181.23     38.34 o 
   2   8  15      163.21      215.10     40.06 o 
   3   8  15      191.06      135.57     31.80 o 
   4   8  15      134.47      177.17     38.47 o 
   5   8  15      145.18      130.02     33.49 o 
   6   8  15      122.53      137.90     36.84 o 
   1   9  15      465.58      576.11     64.84 o 
   2   9  15      231.81      165.98     38.36 o 
   3   9  15        0.97       15.94     15.35 o 
   4   9  15        9.13        5.49     13.80 o 
  -3  -3  16      321.79      272.72     39.19 o 
  -2  -3  16        4.72       61.46     26.18 o 
  -1  -3  16       33.47       15.23     13.82 o 
   0  -3  16       26.30       15.13     10.97 o 
   1  -3  16      132.51      125.38     71.87 o 
   2  -3  16        0.71       19.61     24.03 o 
  -4  -2  16       52.62       53.91     19.29 o 
  -3  -2  16      317.58      356.04     42.11 o 
  -2  -2  16       73.40       68.06     21.34 o 
  -1  -2  16        4.77        3.69      6.73 o 
   0  -2  16       82.64       72.12     12.73 o 
   1  -2  16       99.63       71.52     14.54 o 
   2  -2  16        7.89        0.91     13.59 o 
   3  -2  16        2.62       13.68      8.05 o 
  -5  -1  16       34.52       27.37     14.24 o 
  -4  -1  16       30.31       72.47     23.48 o 
  -3  -1  16      488.38      622.75     61.39 o 
  -2  -1  16      259.15      246.33     20.62 o 
  -1  -1  16       15.86        5.04      8.30 o 
   0  -1  16       13.56        9.07      9.37 o 
   1  -1  16       80.02       53.34     13.13 o 
   2  -1  16      445.23      457.39     34.45 o 
   3  -1  16      225.14      190.79     34.73 o 
   4  -1  16      132.37      171.65     66.15 o 
  -5   0  16       91.82      109.19     27.15 o 
  -4   0  16       44.37       16.68     11.85 o 
  -3   0  16      162.58      218.04     30.27 o 
  -2   0  16      209.29      201.81     19.30 o 
  -1   0  16      106.81      100.17     17.40 o 
   0   0  16        6.64        6.89     13.55 o 
   1   0  16        0.08       17.87      9.18 o 
   2   0  16      105.77       98.02     19.69 o 
   3   0  16      236.19      252.00     22.90 o 
   4   0  16      385.37      374.71    107.82 o 
   5   0  16      162.20      135.03     29.04 o 
  -5   1  16        6.14       25.21     16.21 o 
  -4   1  16       66.55       65.88     20.68 o 
  -3   1  16       12.90       11.78      9.78 o 
  -2   1  16       76.33       58.20     13.23 o 
  -1   1  16      124.97      102.82     15.88 o 
   0   1  16      503.38      572.28     29.04 o 
   1   1  16      359.76      368.08     24.32 o 
   2   1  16      223.09      198.27     18.61 o 
   3   1  16       29.58       38.92     13.17 o 
   4   1  16       20.79       23.51     11.14 o 
   5   1  16       23.25       12.95      8.35 o 
  -5   2  16       31.02       49.84     21.63 o 
  -4   2  16       13.93       34.06     10.74 o 
  -3   2  16        8.09        5.27      6.92 o 
  -2   2  16       17.48        0.77      6.58 o 
  -1   2  16       21.86       26.65     30.54 o 
   0   2  16       42.19       30.03      9.86 o 
   1   2  16      311.11      284.53     21.06 o 
   2   2  16     1025.90     1126.14     37.59 o 
   3   2  16      325.04      308.87     32.64 o 
   4   2  16        2.77       19.03     11.99 o 
   5   2  16        5.47       16.61      9.54 o 
   6   2  16        2.41        2.89      6.37 o 
  -4   3  16       24.81        9.34      6.96 o 
  -3   3  16        0.51       18.58     11.21 o 
  -2   3  16      244.22      284.73     23.18 o 
  -1   3  16      491.30      565.58     38.05 o 
   0   3  16      111.94      118.26     27.73 o 
   1   3  16       11.23        7.72      6.83 o 
   2   3  16       19.28       15.71     14.17 o 
   3   3  16      181.71      165.91     18.58 o 
   4   3  16      230.12      196.15     18.11 o 
   5   3  16       99.16       83.55     18.68 o 
   6   3  16       55.88       50.78     22.63 o 
  -4   4  16        3.11       21.36      9.43 o 
  -3   4  16       10.55       12.62      8.79 o 
  -2   4  16      312.60      295.36     36.04 o 
  -1   4  16      549.76      599.83     32.18 o 
   0   4  16      631.75      725.97     32.62 o 
   1   4  16       63.59       63.12     20.38 o 
   2   4  16       76.36       95.75     17.42 o 
   3   4  16       42.03       34.18     20.23 o 
   4   4  16       87.56       56.98     20.88 o 
   5   4  16      375.49      386.31     45.57 o 
   6   4  16      162.46      166.86     37.63 o 
  -3   5  16       22.93       25.30     14.50 o 
  -2   5  16      117.77       70.31     13.48 o 
  -1   5  16       20.94       11.49      7.68 o 
   0   5  16      248.92      283.74     21.09 o 
   1   5  16      526.74      553.18     35.36 o 
   2   5  16       57.25      111.74     27.09 o 
   3   5  16        0.12       14.42     13.50 o 
   4   5  16       54.03       41.32     20.61 o 
   5   5  16      275.08      252.17     32.54 o 
   6   5  16      153.67      124.88     33.48 o 
  -2   6  16      338.91      269.57     25.33 o 
  -1   6  16        7.29        6.49     13.60 o 
   0   6  16        1.55       -2.06     14.18 o 
   1   6  16      170.29      144.53     32.06 o 
   2   6  16      409.24      472.34     45.90 o 
   3   6  16      107.13       35.89     20.58 o 
   4   6  16       26.91       -9.70     12.00 o 
   5   6  16      132.26       94.47     30.18 o 
   6   6  16      290.24      350.67     48.76 o 
  -1   7  16       12.11       -3.66     12.78 o 
   0   7  16        0.82       23.27     15.45 o 
   1   7  16      136.73      110.10     26.80 o 
   2   7  16      430.56      466.34     54.84 o 
   3   7  16      265.09      323.80     46.16 o 
   4   7  16        0.41        4.74     13.74 o 
   5   7  16       37.68       26.55     16.83 o 
   1   8  16       59.65       56.06     22.67 o 
   2   8  16      381.49      443.83     55.40 o 
   3   8  16      435.48      558.26     66.33 o 
   4   8  16       14.91       10.96     14.48 o 
  -2  -2  17       57.15       45.83     24.38 o 
  -1  -2  17        7.56       11.71     12.43 o 
   0  -2  17        0.02        4.70      9.65 o 
  -3  -1  17      452.11      428.28     51.39 o 
  -2  -1  17      243.72      236.61     35.53 o 
  -1  -1  17       35.27       31.97     14.50 o 
   0  -1  17       22.43        9.23      8.87 o 
   1  -1  17       12.37       14.59     11.06 o 
   2  -1  17       48.52       36.85     13.11 o 
  -3   0  17       84.79       80.56     23.80 o 
  -2   0  17      158.41      153.70     47.45 o 
  -1   0  17      114.90       93.11     15.61 o 
   0   0  17       19.14       16.78     10.37 o 
   1   0  17        5.67       16.90      9.00 o 
   2   0  17      355.67      308.66     76.21 o 
   3   0  17      564.90      501.15     79.85 o 
  -3   1  17       13.06       22.46     12.21 o 
  -2   1  17       37.88       37.75      9.89 o 
  -1   1  17      207.69      191.52     24.22 o 
   0   1  17       78.37       66.87     20.82 o 
   1   1  17       34.47       10.63      7.64 o 
   2   1  17        9.41       15.76      9.47 o 
   3   1  17       58.64       47.12     15.16 o 
   4   1  17      217.11      181.11     27.01 o 
  -3   2  17        4.03       30.21     11.81 o 
  -2   2  17        5.58       12.40      7.09 o 
  -1   2  17       92.12       71.84     13.64 o 
   0   2  17      520.51      564.15     47.93 o 
   1   2  17      329.72      371.19     35.30 o 
   2   2  17      184.42      148.30     20.16 o 
   3   2  17        1.94        7.61      9.75 o 
   4   2  17       37.61       12.20      7.33 o 
  -3   3  17       37.40       22.78      9.10 o 
  -2   3  17       12.11       16.20      9.05 o 
  -1   3  17        3.92       -1.20      8.05 o 
   0   3  17      195.47      188.59     47.77 o 
   1   3  17      160.78      140.41     20.52 o 
   2   3  17      184.93      176.74     22.05 o 
   3   3  17      124.69      150.78     21.76 o 
   4   3  17        7.78        2.58      3.96 o 
  -2   4  17      208.18      212.55     30.37 o 
  -1   4  17       15.62       15.29      8.89 o 
   0   4  17       35.32       17.34      6.93 o 
   1   4  17       32.64       18.66      9.88 o 
   2   4  17        8.94       12.73      7.91 o 
   3   4  17       44.54       43.52     20.51 o 
   4   4  17      327.18      327.61     41.84 o 
   5   4  17      243.16      288.01     43.85 o 
  -2   5  17       43.62       48.69     13.51 o 
  -1   5  17      162.01      129.79     20.69 o 
   0   5  17      252.13      228.47     40.08 o 
   1   5  17       45.44       45.06     21.94 o 
   2   5  17       37.22       25.53     15.37 o 
   3   5  17        8.71       -2.58     11.77 o 
   4   5  17      151.08      187.55     41.35 o 
  -1   6  17       38.27       22.32     15.04 o 
   0   6  17       10.91        4.09     13.22 o 
   1   6  17      183.89      293.99     45.45 o 
   2   6  17      243.62      270.57     40.77 o 
   3   6  17        0.09        8.29     12.93 o 
   4   6  17       20.72        1.91     13.29 o 
   0   1  18       98.99       58.08     16.55 o 
   1   1  18       51.23       26.37     13.73 o 
  -1   2  18      294.44      293.62     36.20 o 
   0   2  18      214.38      157.64     42.61 o 
   1   2  18       67.87       22.11     10.71 o 
   2   2  18       24.36       26.23     11.08 o 
   0   3  18      512.69      584.09     65.70 o 
   1   3  18      313.51      261.13     25.04 o 
   2   3  18       21.92       13.75      8.83 o 
   0   4  18       32.77       33.07     11.70 o 
   1   4  18      183.92      156.61     36.22 o 
   2   4  18      207.90      155.95     32.86 o 
                                                 
